# Supplementary material for: Transcriptomic analysis links gene expression to unilateral pollen-pistil reproductive barriers
Source: BMC Plant Biol. 2017 Apr 24;17:81. doi: 10.1186/s12870-017-1032-4 (PMC5402651; doi:10.1186/s12870-017-1032-4)
Supplement: Supplementary file 1 — This excel file contains all of the additional Tables (Table S1–Table S10) associated with the manuscript. Each Table is in a different tab. Table numbers and titles are listed below: Table S1. Genes showing differential regulation in a pairwise comparison of LA1777 self-pollinated versus unpollinated (UP) styles. Table S2. Genes showing differential regulation in a pairwise comparison of LA1777 intrapopulation pollinated versus unpollinated (UP) styles. Table S3 . Genes showing differential regulation in a pairwise comparison of LA1777 interpopulation (LA0407) pollinated versus unpollinated (UP) styles. Table S4. All significantly upregulated genes in styles of LA1777 vs. LA0407. Table S5. All significantly downregulated genes in styles of LA1777 vs. LA0407. Table S6. Expression of patterns of a priori gene candidates in styles of LA1777 vs. LA0407. Table S7. All significantly upregulated genes in pollen of LA1777 vs. LA0407. Table S8. All significantly downregulated genes in pollen of LA1777 vs. LA0407. Table S9. Expression of patterns of a priori gene candidates in pollen of LA1777 vs. LA0407. Table S10. Solanum habrochaites samples used to create RNA-seq libraries. (XLSX 140 kb) [file 12870_2017_1032_MOESM1_ESM.xlsx]

## Sheet: Table S1_Self_v_UP
Table S1: Genes showing differential regulation in a pairwise comparison of LA1777 self-pollinated versus unpollinated (UP) styles.
intra, intrapopulation pollination; IP, interpopulation (LA0407) pollination; cpm, counts per million
Gene	Regulation in other pairwise copmarisons	Fold Change (FC)	1/FC	Mean Expression (cpm)	Adjusted P-Value	Annotation
Sopen05g008240.1	up in IP	14.0136		0.18023	0.0070433	hypothetical protein
Sopen11g020190.1		5.7588		0.0450759	0.032037	hypothetical protein
Sopen01g012930.1	up in IP	3.0575		0.0339794	0.0070433	hypothetical protein
Sopen01g032370.1		3.0575		0.0339794	0.0070433	inosine-uridine preferring nucleoside hydrolase family protein | FUNCTIONS IN: hydrolase activity | INVOLVED IN: biological_process unknown | LOCATED IN: cell wall | CONTAINS InterPro DOMAIN/s: Inosine/uridine-preferring nucleoside hydrolase | BEST Arabidopsis thaliana protein match is: Inosine-uridine preferring nucleoside hydrolase family protein
Sopen01g041930.1	up in IP	3.0575		0.0339794	0.0070433	hypothetical protein
Sopen02g028310.1		3.0575		0.0339794	0.0070433	Encodes a paralog of bZIP transcription factor FD. This protein interacts with FD and FT. | basic region/leucine zipper motif 27 (BZIP27) | CONTAINS InterPro DOMAIN/s: Basic-leucine zipper (bZIP) transcription factor , bZIP transcription factor, bZIP-1 | BEST Arabidopsis thaliana protein match is: Basic-leucine zipper (bZIP) transcription factor family protein .
Sopen06g001250.1		3.0575		0.0339794	0.0070433	Protein of unknown function (DUF3755) | INVOLVED IN: biological_process unknown | LOCATED IN: chloroplast | EXPRESSED IN: 23 plant structures | EXPRESSED DURING: 15 growth stages | CONTAINS InterPro DOMAIN/s: Protein of unknown function DUF3755 | BEST Arabidopsis thaliana protein match is: Protein of unknown function (DUF3755) .
Sopen07g008420.1		3.0575		0.0339794	0.0070433	hypothetical protein
Sopen07g019370.1		3.0575		0.0339794	0.0070433	hypothetical protein
Sopen07g026390.2		3.0575		0.0339794	0.0070433	hypothetical protein
Sopen08g014330.1		3.0575		0.0339794	0.0070433	hypothetical protein
Sopen10g007000.1		3.0575		0.0339794	0.0070433	hypothetical protein
Sopen11g008700.1		3.0575		0.0339794	0.0070433	Retrovirus-related Pol polyprotein from transposon TNT 1-94 | Reverse transcriptase (EC 2.7.7.49) | Endonuclease) - Nicotiana tabacum (Common tobacco), Encodes a cysteine-rich receptor-like protein kinase. | cysteine-rich RLK (RECEPTOR-like protein kinase) 8 (CRK8) | FUNCTIONS IN: kinase activity | INVOLVED IN: protein amino acid phosphorylation | CONTAINS InterPro DOMAIN/s: Protein kinase, ATP b…
Sopen11g010030.1		3.0575		0.0339794	0.0070433	hypothetical protein | DNA/RNA polymerases superfamily protein | CONTAINS InterPro DOMAIN/s: Reverse transcriptase, RNA-dependent DNA polymerase | BEST Arabidopsis thaliana protein match is: cysteine-rich RLK (RECEPTOR-like protein kinase) 8 ., Retrovirus-related Pol polyprotein from transposon TNT 1-94 | Reverse transcriptase (EC 2.7.7.49) | Endonuclease) - Nicotiana tabacum (Common tobacco)
Sopen11g016210.1		3.0575		0.0339794	0.0070433	hypothetical protein
Sopen12g017430.1		3.0575		0.0339794	0.0070433	RNA-directed DNA polymerase homolog (Reverse transcriptase homolog) - Oenothera bertiana (Berteros evening primrose), hypothetical protein | DNA/RNA polymerases superfamily protein.
Sopen01g019140.1	down in intra and IP	0.339721	2.94359	0.0339794	0.0070433	Encodes a cysteine-rich receptor-like protein kinase. | cysteine-rich RLK (RECEPTOR-like protein kinase) 8 (CRK8) | FUNCTIONS IN: kinase activity | INVOLVED IN: protein amino acid phosphorylation | CONTAINS InterPro DOMAIN/s: Protein kinase, ATP binding site , Reverse transcriptase, RNA-dependent DNA polymerase , Serine/threonine-protein kinase domain , Protein of unknown function DUF26 , Serine/…
Sopen01g046110.1		0.339721	2.94359	0.0339794	0.0070433	hypothetical protein
Sopen02g008750.1	down in intra and IP	0.339721	2.94359	0.0339794	0.0070433	Retrovirus-related Pol polyprotein from transposon TNT 1-94 | Reverse transcriptase (EC 2.7.7.49) | Endonuclease) - Nicotiana tabacum (Common tobacco), Encodes a cysteine-rich receptor-like protein kinase. | cysteine-rich RLK (RECEPTOR-like protein kinase) 8 (CRK8) | FUNCTIONS IN: kinase activity | INVOLVED IN: protein amino acid phosphorylation | CONTAINS InterPro DOMAIN/s: Protein kinase, ATP b…
Sopen03g019410.1	down in IP	0.339721	2.94359	0.0339794	0.0070433	Similar to hinge-domain region of structural maintenance of chromosomes (SMC)proteins.Putative chromosome architecture protein that can potentialy link nucleic acids in facilitating an RNA1-mediated epigenetic modification involving secondary siRNA and spreading of DNA methylation. | DEFECTIVE IN MERISTEM SILENCING 3 (DMS3) | BEST Arabidopsis thaliana protein match is: gamma-irradiation and mitom…
Sopen03g024840.1	down in intra	0.339721	2.94359	0.0339794	0.0070433	Mitochondrial import inner membrane translocase subunit Tim17/Tim22/Tim23 family protein | FUNCTIONS IN: protein transporter activity | INVOLVED IN: protein transport | LOCATED IN: mitochondrial inner membrane, chloroplast | CONTAINS InterPro DOMAIN/s: Mitochondrial inner membrane translocase complex, subunit Tim17/22 | BEST Arabidopsis thaliana protein match is: unknown protein
Sopen04g011800.1	down in intra	0.339721	2.94359	0.0339794	0.0070433	RNA-directed DNA polymerase homolog (Reverse transcriptase homolog) - Oenothera bertiana (Berteros evening primrose), hypothetical protein | DNA/RNA polymerases superfamily protein.
Sopen05g010690.1	down in intra and IP	0.339721	2.94359	0.0339794	0.0070433	hypothetical protein
Sopen05g012620.1		0.339721	2.94359	0.0339794	0.0070433	hypothetical protein | Mitovirus RNA-dependent RNA polymerase | CONTAINS InterPro DOMAIN/s: RNA-dependent RNA polymerase, mitoviral | BEST Arabidopsis thaliana protein match is: Mitovirus RNA-dependent RNA polymerase ., RNA-dependent RNA polymerase, mitoviral
Sopen05g013430.1		0.339721	2.94359	0.0339794	0.0070433	FUNCTIONS IN: molecular_function unknown | INVOLVED IN: biological_process unknown | LOCATED IN: plasma membrane | CONTAINS InterPro DOMAIN/s: Protein of unknown function DUF966 , Uncharacterised conserved protein UCP031043 | BEST Arabidopsis thaliana protein match is: Domain of unknown function (DUF966)
Sopen06g019460.1	down in IP	0.339721	2.94359	0.0339794	0.0070433	CONTAINS InterPro DOMAIN/s: Protein of unknown function DUF21 , Cystathionine beta-synthase, core | BEST Arabidopsis thaliana protein match is: CBS domain-containing protein with a domain of unknown function (DUF21)
Sopen06g026410.2		0.339721	2.94359	0.0339794	0.0070433	P-loop nucleoside triphosphate hydrolases superfamily protein with CH (Calponin Homology) domain | FUNCTIONS IN: microtubule motor activity, ATP binding | INVOLVED IN: microtubule-based movement | LOCATED IN: plasma membrane | EXPRESSED IN: 24 plant structures | EXPRESSED DURING: 13 growth stages | CONTAINS InterPro DOMAIN/s: Kinesin, motor region, conserved site , Calponin-homology , Calponin-li…
Sopen08g003540.1	down in intra	0.339721	2.94359	0.0339794	0.0070433	unknown protein | FUNCTIONS IN: molecular_function unknown | INVOLVED IN: biological_process unknown | EXPRESSED IN: 20 plant structures | EXPRESSED DURING: 13 growth stages | CONTAINS InterPro DOMAIN/s: Protein of unknown function DUF2499 .
Sopen09g018550.1		0.339721	2.94359	0.0339794	0.0070433	hypothetical protein
Sopen09g022350.1		0.339721	2.94359	0.0339794	0.0070433	hypothetical protein
Sopen09g029330.1	down in intra	0.339721	2.94359	0.0339794	0.0070433	hypothetical protein
Sopen10g006350.1		0.339721	2.94359	0.0339794	0.0070433	Remorin (pp34) - Solanum tuberosum (Potato), Remorin family protein | FUNCTIONS IN: binding | INVOLVED IN: biological_process unknown | LOCATED IN: plasma membrane, vacuole | EXPRESSED IN: 24 plant structures | EXPRESSED DURING: 16 growth stages | CONTAINS InterPro DOMAIN/s: Remorin, C-terminal , Remorin, N-terminal | BEST Arabidopsis thaliana protein match is: Remorin family protein
Sopen10g011280.1		0.339721	2.94359	0.0339794	0.0070433	hypothetical protein
Sopen10g027320.3	down in intra	0.339721	2.94359	0.0339794	0.0070433	CONTAINS InterPro DOMAIN/s: ATPase, vacuolar ER assembly factor, Vma12
Sopen11g006570.1	down in intra	0.339721	2.94359	0.0339794	0.0070433	encodes a member of the ERF (ethylene response factor) subfamily B-3 of ERF/AP2 transcription factor family (ERF1). The protein contains one AP2 domain. There are 18 members in this subfamily including ATERF-1, ATERF-2, AND ATERF-5. EREBP like protein that binds GCC box of ethylene regulated promoters such as basic chitinases. Constitutive expression of ERF1 phenocopies ethylene over production. …
Sopen11g013280.1		0.339721	2.94359	0.0339794	0.0070433	hypothetical protein
Sopen12g005820.1		0.339721	2.94359	0.0339794	0.0070433	Subtilase family protein | FUNCTIONS IN: identical protein binding, serine-type endopeptidase activity | INVOLVED IN: proteolysis, negative regulation of catalytic activity | LOCATED IN: cell wall, plant-type cell wall | EXPRESSED IN: 22 plant structures | EXPRESSED DURING: 13 growth stages | CONTAINS InterPro DOMAIN/s: Protease-associated PA , Proteinase inhibitor, propeptide , Peptidase S8/S53,…
Sopen12g017820.1	down in intra	0.339721	2.94359	0.0339794	0.0070433	hypothetical protein
Sopen12g019260.1		0.205482	4.8666	0.0428373	0.0070433	hypothetical protein
Sopen07g011000.1		0.164799	6.06799	0.0474332	0.0220517	hypothetical protein

## Sheet: Table S2_intra_v_UP
Table S2: Genes showing differential regulation in a pairwise comparison of LA1777 intrapopulation pollinated versus unpollinated (UP) styles.
self, self pollination; IP, interpopulation (LA0407) pollination; cpm, counts per million
Gene	Regulation in other pairwise copmarisons	Fold Change (FC)	1/FC	Mean Expression (cpm)	Adjusted P-Value	Annotation
Sopen03g033280.1	up in IP	7.69697		0.0530361	0.0382071	Encodes a protein that is expressed in vegetative cells of pollen. | VEGETATIVE CELL EXPRESSED1 (AtVEX1) | INVOLVED IN: biological_process unknown | LOCATED IN: integral to membrane, membrane | EXPRESSED IN: 8 plant structures | EXPRESSED DURING: L mature pollen stage, M germinated pollen stage, 4 anthesis, petal differentiation and expansion stage | CONTAINS InterPro DOMAIN/s: MtN3/saliva-relate…
Sopen03g007410.1		6.85014		0.0504077	0.0382071	hypothetical protein
Sopen10g010760.1		5.42202		0.0455403	0.0382071	Retrovirus-related Pol polyprotein from transposon TNT 1-94 | Reverse transcriptase (EC 2.7.7.49) | Endonuclease) - Nicotiana tabacum (Common tobacco), Encodes a cysteine-rich receptor-like protein kinase. | cysteine-rich RLK (RECEPTOR-like protein kinase) 8 (CRK8) | FUNCTIONS IN: kinase activity | INVOLVED IN: protein amino acid phosphorylation | CONTAINS InterPro DOMAIN/s: Protein kinase, ATP b…
Sopen01g003010.1		3.18364		0.0361541	0.0382071	Encodes a cytoplasmically localized U-box domain E3 ubiquitin ligase protein that is involved in the response to water stress and acts as a negative regulator of PAMP-triggered immunity. | plant U-box 22 (PUB22) | CONTAINS InterPro DOMAIN/s: U box domain , Armadillo-type fold | BEST Arabidopsis thaliana protein match is: plant U-box 23
Sopen02g003760.1		3.18364		0.0361541	0.0382071	hypothetical protein
Sopen03g023120.1		3.18364		0.0361541	0.0382071	Lipase class 3-related protein | FUNCTIONS IN: triglyceride lipase activity | INVOLVED IN: lipid metabolic process | LOCATED IN: cellular_component unknown | EXPRESSED IN: root | CONTAINS InterPro DOMAIN/s: Lipase, class 3 | BEST Arabidopsis thaliana protein match is: Lipase class 3-related protein
Sopen04g024370.1		3.18364		0.0361541	0.0382071	Encodes a member of the MIKC (MADS box, Keratin binding domain, and C terminal domain containing )family of transcriptional regulators. AGL104 is expressed in pollen.It forms heterodimers with other MICK family members (AGL65 and AGL30). Involved in late stages of pollen development and pollen tube growth. | AGAMOUS-like 104 (AGL104) | FUNCTIONS IN: DNA binding, sequence-specific DNA binding tran…
Sopen04g034640.1		3.18364		0.0361541	0.0382071	hypothetical protein
Sopen05g007380.1		3.18364		0.0361541	0.0382071	hypothetical protein
Sopen05g013180.1		3.18364		0.0361541	0.0382071	hypothetical protein
Sopen07g010990.1		3.18364		0.0361541	0.0382071	RNA-directed DNA polymerase homolog (Reverse transcriptase homolog) - Oenothera bertiana (Berteros evening primrose), hypothetical protein | DNA/RNA polymerases superfamily protein.
Sopen09g023530.1		3.18364		0.0361541	0.0382071	hypothetical protein
Sopen11g012210.1		3.18364		0.0361541	0.0382071	RNA-directed DNA polymerase homolog (Reverse transcriptase homolog) - Oenothera bertiana (Berteros evening primrose), hypothetical protein | DNA/RNA polymerases superfamily protein.
Sopen12g022630.1		3.18364		0.0361541	0.0382071	MuDR family transposase | FUNCTIONS IN: zinc ion binding | INVOLVED IN: biological_process unknown | LOCATED IN: cellular_component unknown | EXPRESSED IN: shoot apex, embryo, leaf whorl, flower, seed | EXPRESSED DURING: F mature embryo stage, petal differentiation and expansion stage, E expanded cotyledon stage, D bilateral stage | CONTAINS InterPro DOMAIN/s: MULE transposase, conserved domain ,…
Sopen12g023360.1		3.18364		0.0361541	0.0382071	Retrovirus-related Pol polyprotein from transposon TNT 1-94 | Reverse transcriptase (EC 2.7.7.49) | Endonuclease) - Nicotiana tabacum (Common tobacco), Encodes a cysteine-rich receptor-like protein kinase. | cysteine-rich RLK (RECEPTOR-like protein kinase) 8 (CRK8) | FUNCTIONS IN: kinase activity | INVOLVED IN: protein amino acid phosphorylation | CONTAINS InterPro DOMAIN/s: Protein kinase, ATP b…
Sopen00g002940.1	down in IP	0.353426	2.82944	0.0361541	0.0382071	hypothetical protein
Sopen01g019140.1	down IP/self	0.353426	2.82944	0.0361541	0.0382071	Encodes a cysteine-rich receptor-like protein kinase. | cysteine-rich RLK (RECEPTOR-like protein kinase) 8 (CRK8) | FUNCTIONS IN: kinase activity | INVOLVED IN: protein amino acid phosphorylation | CONTAINS InterPro DOMAIN/s: Protein kinase, ATP binding site , Reverse transcriptase, RNA-dependent DNA polymerase , Serine/threonine-protein kinase domain , Protein of unknown function DUF26 , Serine/…
Sopen01g023800.1	down in IP	0.353426	2.82944	0.0361541	0.0382071	Retrovirus-related Pol polyprotein from transposon TNT 1-94 | Reverse transcriptase (EC 2.7.7.49) | Endonuclease) - Nicotiana tabacum (Common tobacco), Encodes a cysteine-rich receptor-like protein kinase. | cysteine-rich RLK (RECEPTOR-like protein kinase) 8 (CRK8) | FUNCTIONS IN: kinase activity | INVOLVED IN: protein amino acid phosphorylation | CONTAINS InterPro DOMAIN/s: Protein kinase, ATP b…
Sopen02g008750.1	down IP/self	0.353426	2.82944	0.0361541	0.0382071	Retrovirus-related Pol polyprotein from transposon TNT 1-94 | Reverse transcriptase (EC 2.7.7.49) | Endonuclease) - Nicotiana tabacum (Common tobacco), Encodes a cysteine-rich receptor-like protein kinase. | cysteine-rich RLK (RECEPTOR-like protein kinase) 8 (CRK8) | FUNCTIONS IN: kinase activity | INVOLVED IN: protein amino acid phosphorylation | CONTAINS InterPro DOMAIN/s: Protein kinase, ATP b…
Sopen02g015320.1	down in IP	0.353426	2.82944	0.0361541	0.0382071	member of CYP76C | cytochrome P450, family 76, subfamily C, polypeptide 4 (CYP76C4) | FUNCTIONS IN: electron carrier activity, monooxygenase activity, iron ion binding, oxygen binding, heme binding | INVOLVED IN: oxidation reduction | EXPRESSED IN: stem, root, carpel | EXPRESSED DURING: 4 anthesis | CONTAINS InterPro DOMAIN/s: Cytochrome P450 , Cytochrome P450, E-class, group I , Cytochrome P450,…
Sopen02g029760.1		0.353426	2.82944	0.0361541	0.0382071	A locus involved in embryogenesis. Mutations in this locus result in embryo lethality. | EMBRYO DEFECTIVE 2775 (EMB2775) | FUNCTIONS IN: nucleoside-triphosphatase activity, DNA binding, nucleotide binding, ATP binding | INVOLVED IN: embryo development ending in seed dormancy | LOCATED IN: nucleus | EXPRESSED IN: 23 plant structures | EXPRESSED DURING: 13 growth stages | CONTAINS InterPro DOMAIN/s…
Sopen03g019460.1		0.353426	2.82944	0.0361541	0.0382071	hypothetical protein
Sopen03g022630.1		0.353426	2.82944	0.0361541	0.0382071	Similar to hinge-domain region of structural maintenance of chromosomes (SMC)proteins.Putative chromosome architecture protein that can potentialy link nucleic acids in facilitating an RNA1-mediated epigenetic modification involving secondary siRNA and spreading of DNA methylation. | DEFECTIVE IN MERISTEM SILENCING 3 (DMS3) | BEST Arabidopsis thaliana protein match is: gamma-irradiation and mitom…
Sopen03g024840.1	down in self	0.353426	2.82944	0.0361541	0.0382071	Mitochondrial import inner membrane translocase subunit Tim17/Tim22/Tim23 family protein | FUNCTIONS IN: protein transporter activity | INVOLVED IN: protein transport | LOCATED IN: mitochondrial inner membrane, chloroplast | CONTAINS InterPro DOMAIN/s: Mitochondrial inner membrane translocase complex, subunit Tim17/22 | BEST Arabidopsis thaliana protein match is: unknown protein
Sopen04g011800.1	down in self	0.353426	2.82944	0.0361541	0.0382071	RNA-directed DNA polymerase homolog (Reverse transcriptase homolog) - Oenothera bertiana (Berteros evening primrose), hypothetical protein | DNA/RNA polymerases superfamily protein.
Sopen05g010690.1	down IP/self	0.353426	2.82944	0.0361541	0.0382071	hypothetical protein
Sopen05g013450.1	down in IP	0.353426	2.82944	0.0361541	0.0382071	Encodes a cysteine-rich receptor-like protein kinase. | cysteine-rich RLK (RECEPTOR-like protein kinase) 8 (CRK8) | FUNCTIONS IN: kinase activity | INVOLVED IN: protein amino acid phosphorylation | CONTAINS InterPro DOMAIN/s: Protein kinase, ATP binding site , Reverse transcriptase, RNA-dependent DNA polymerase , Serine/threonine-protein kinase domain , Protein of unknown function DUF26 , Serine/…
Sopen05g029150.1	down in IP	0.353426	2.82944	0.0361541	0.0382071	hypothetical protein
Sopen06g031690.1		0.353426	2.82944	0.0361541	0.0382071	RmlC-like cupins superfamily protein | FUNCTIONS IN: nutrient reservoir activity | INVOLVED IN: biological_process unknown | LOCATED IN: endomembrane system | EXPRESSED IN: seed | EXPRESSED DURING: seedling growth | CONTAINS InterPro DOMAIN/s: Cupin, RmlC-type , Cupin 1 , RmlC-like jelly roll fold | BEST Arabidopsis thaliana protein match is: RmlC-like cupins superfamily protein
Sopen07g010680.1		0.353426	2.82944	0.0361541	0.0382071	RNAhelicase-like 8 (RH8) | FUNCTIONS IN: helicase activity, nucleic acid binding, ATP-dependent helicase activity, ATP binding | INVOLVED IN: viral reproduction, virus-host interaction | EXPRESSED IN: 24 plant structures | EXPRESSED DURING: 15 growth stages | CONTAINS InterPro DOMAIN/s: RNA helicase, DEAD-box type, Q motif , DNA/RNA helicase, DEAD/DEAH box type, N-terminal , RNA helicase, ATP-dep…
Sopen07g013720.1		0.353426	2.82944	0.0361541	0.0382071	RNA-directed DNA polymerase homolog (Reverse transcriptase homolog) - Oenothera bertiana (Berteros evening primrose), hypothetical protein | DNA/RNA polymerases superfamily protein.
Sopen07g021060.1	down in IP	0.353426	2.82944	0.0361541	0.0382071	hypothetical protein
Sopen08g003540.1	down in self	0.353426	2.82944	0.0361541	0.0382071	unknown protein | FUNCTIONS IN: molecular_function unknown | INVOLVED IN: biological_process unknown | EXPRESSED IN: 20 plant structures | EXPRESSED DURING: 13 growth stages | CONTAINS InterPro DOMAIN/s: Protein of unknown function DUF2499 .
Sopen08g028370.1		0.353426	2.82944	0.0361541	0.0382071	Initially identified as a mutation affecting stomatal development and distribution. Encodes a protein similar to serine proteases. | STOMATAL DENSITY AND DISTRIBUTION (SDD1) | CONTAINS InterPro DOMAIN/s: Protease-associated PA , Proteinase inhibitor, propeptide , Peptidase S8/S53, subtilisin/kexin/sedolisin , Peptidase S8, subtilisin-related , Peptidase S8/S53, subtilisin, active site , Proteinas…
Sopen09g008510.1		0.353426	2.82944	0.0361541	0.0382071	Retrovirus-related Pol polyprotein from transposon TNT 1-94 | Reverse transcriptase (EC 2.7.7.49) | Endonuclease) - Nicotiana tabacum (Common tobacco), Encodes a cysteine-rich receptor-like protein kinase. | cysteine-rich RLK (RECEPTOR-like protein kinase) 8 (CRK8) | FUNCTIONS IN: kinase activity | INVOLVED IN: protein amino acid phosphorylation | CONTAINS InterPro DOMAIN/s: Protein kinase, ATP b…
Sopen09g014730.1	down in IP	0.353426	2.82944	0.0361541	0.0382071	hypothetical protein
Sopen09g022350.1	down in self	0.353426	2.82944	0.0361541	0.0382071	hypothetical protein
Sopen09g029330.1	down in self	0.353426	2.82944	0.0361541	0.0382071	hypothetical protein
Sopen10g027320.3	down in self	0.353426	2.82944	0.0361541	0.0382071	CONTAINS InterPro DOMAIN/s: ATPase, vacuolar ER assembly factor, Vma12
Sopen11g006570.1	down in self	0.353426	2.82944	0.0361541	0.0382071	encodes a member of the ERF (ethylene response factor) subfamily B-3 of ERF/AP2 transcription factor family (ERF1). The protein contains one AP2 domain. There are 18 members in this subfamily including ATERF-1, ATERF-2, AND ATERF-5. EREBP like protein that binds GCC box of ethylene regulated promoters such as basic chitinases. Constitutive expression of ERF1 phenocopies ethylene over production. …
Sopen11g019910.2		0.353426	2.82944	0.0361541	0.0382071	RNA-directed DNA polymerase homolog (Reverse transcriptase homolog) - Oenothera bertiana (Berteros evening primrose), hypothetical protein | DNA/RNA polymerases superfamily protein.
Sopen12g017820.1	down in self	0.353426	2.82944	0.0361541	0.0382071	hypothetical protein
Sopen06g031660.1		0.216774	4.61311	0.0455403	0.0382071	RmlC-like cupins superfamily protein | FUNCTIONS IN: nutrient reservoir activity | INVOLVED IN: biological_process unknown | LOCATED IN: endomembrane system | EXPRESSED IN: seed | EXPRESSED DURING: seedling growth | CONTAINS InterPro DOMAIN/s: Cupin, RmlC-type , Cupin 1 , RmlC-like jelly roll fold | BEST Arabidopsis thaliana protein match is: RmlC-like cupins superfamily protein
Sopen08g030080.1		0.125485	7.96908	0.0589855	0.0382071	Disease resistance response protein 206 - Pisum sativum (Garden pea), Disease resistance-responsive (dirigent-like protein) family protein | FUNCTIONS IN: molecular_function unknown | INVOLVED IN: lignan biosynthetic process, defense response | LOCATED IN: endomembrane system | EXPRESSED IN: 21 plant structures | EXPRESSED DURING: 13 growth stages | CONTAINS InterPro DOMAIN/s: Plant disease resis…

## Sheet: Table S3_interpop_v_UP
Table S3: Genes showing differential regulation in a pairwise comparison of LA1777 interpopulation (LA0407) pollinated versus unpollinated (UP) styles.
self, self pollination; intra, intrapopulation pollination; cpm, counts per million
Gene	Regulation in other pairwise copmarisons	Fold Change (FC)	1/FC	Mean Expression (cpm)	Adjusted P-Value	Annotation
Sopen05g017280.1		40.6373		0.108256	0.0225466	hypothetical protein
Sopen05g010220.2		29.4539		0.0937037	0.0225466	hypothetical protein
Sopen12g025700.1		18.2172		0.0751728	0.0225466	HNH endonuclease | FUNCTIONS IN: endonuclease activity, nucleic acid binding | INVOLVED IN: biological_process unknown | LOCATED IN: chloroplast | EXPRESSED IN: 23 plant structures | EXPRESSED DURING: 13 growth stages | CONTAINS InterPro DOMAIN/s: HNH endonuclease | BEST Arabidopsis thaliana protein match is: HNH endonuclease domain-containing protein .
Sopen03g021300.1		16.5439		0.225244	0.0493722	hypothetical protein
Sopen10g033580.1		16.1425		0.0712662	0.024119	a member of the plasma membrane intrinsic protein subfamily PIP2. localizes to the plasma membrane and exhibits water transport activity in Xenopus oocyte. expressed specifically in the vascular bundles and protein level increases slightly during leaf dev. When expressed in yeast cells can conduct hydrogen peroxide into those cells. | plasma membrane intrinsic protein 2A (PIP2A) | FUNCTIONS IN: w…
Sopen05g008240.1	up in self	12.1727		0.1695	0.0225466	hypothetical protein
Sopen06g008260.1		11.445		0.0607963	0.0225466	unknown protein | BEST Arabidopsis thaliana protein match is: unknown protein
Sopen05g004920.1		11.089		0.0595822	0.0493722	Protein of unknown function (DUF1639) | CONTAINS InterPro DOMAIN/s: Protein of unknown function DUF1639 | BEST Arabidopsis thaliana protein match is: Protein of unknown function (DUF1639)
Sopen03g033280.1	up in intra	9.48444		0.0557809	0.0225466	Encodes a protein that is expressed in vegetative cells of pollen. | VEGETATIVE CELL EXPRESSED1 (AtVEX1) | INVOLVED IN: biological_process unknown | LOCATED IN: integral to membrane, membrane | EXPRESSED IN: 8 plant structures | EXPRESSED DURING: L mature pollen stage, M germinated pollen stage, 4 anthesis, petal differentiation and expansion stage | CONTAINS InterPro DOMAIN/s: MtN3/saliva-relate…
Sopen02g012330.1		8.03717		0.0516944	0.0240944	hypothetical protein
Sopen04g010080.1		7.50912		0.0501489	0.0225466	RNA-directed DNA polymerase homolog (Reverse transcriptase homolog) - Oenothera bertiana (Berteros evening primrose), hypothetical protein | DNA/RNA polymerases superfamily protein.
Sopen08g017270.1		7.50912		0.0501489	0.0225466	hypothetical protein
Sopen03g038750.1		6.89933		0.0482798	0.0225466	hypothetical protein
Sopen02g005450.1		5.51288		0.0436125	0.0225466	Encodes a cysteine-rich receptor-like protein kinase. | cysteine-rich RLK (RECEPTOR-like protein kinase) 8 (CRK8) | FUNCTIONS IN: kinase activity | INVOLVED IN: protein amino acid phosphorylation | CONTAINS InterPro DOMAIN/s: Protein kinase, ATP binding site , Reverse transcriptase, RNA-dependent DNA polymerase , Serine/threonine-protein kinase domain , Protein of unknown function DUF26 , Serine/…
Sopen04g003390.2		3.18143		0.091974	0.0278832	Encodes a calcium-binding protein annexin (AnnAt5). | annexin 5 (ANN5) | FUNCTIONS IN: calcium-dependent phospholipid binding, calcium ion binding | INVOLVED IN: response to red or far red light, response to water deprivation, response to salt stress, response to cold, response to heat | LOCATED IN: cellular_component unknown | EXPRESSED IN: 8 plant structures | EXPRESSED DURING: L mature pollen …
Sopen00g006710.1		2.95033		0.0329089	0.0225466	DNAse I-like superfamily protein | CONTAINS InterPro DOMAIN/s: Endonuclease/exonuclease/phosphatase , RNA-directed DNA polymerase (reverse transcriptase), related | BEST Arabidopsis thaliana protein match is: DNAse I-like superfamily protein
Sopen01g012930.1	up in self	2.95033		0.0329089	0.0225466	hypothetical protein
Sopen01g041930.1	up in self	2.95033		0.0329089	0.0225466	hypothetical protein
Sopen03g019430.1		2.95033		0.0329089	0.0225466	RNA-directed DNA polymerase homolog (Reverse transcriptase homolog) - Oenothera bertiana (Berteros evening primrose), hypothetical protein | DNA/RNA polymerases superfamily protein.
Sopen04g019000.1		2.95033		0.0329089	0.0225466	hypothetical protein
Sopen04g019230.1		2.95033		0.0329089	0.0225466	Retrovirus-related Pol polyprotein from transposon TNT 1-94 | Reverse transcriptase (EC 2.7.7.49) | Endonuclease) - Nicotiana tabacum (Common tobacco), Encodes a cysteine-rich receptor-like protein kinase. | cysteine-rich RLK (RECEPTOR-like protein kinase) 8 (CRK8) | FUNCTIONS IN: kinase activity | INVOLVED IN: protein amino acid phosphorylation | CONTAINS InterPro DOMAIN/s: Protein kinase, ATP b…
Sopen04g023040.1		2.95033		0.0329089	0.0225466	Ras-related protein Rab7 - Glycine max (Soybean), RAB GTPase homolog G3A (RABG3A) | FUNCTIONS IN: GTP binding, GTPase activity | INVOLVED IN: intracellular protein transport, signal transduction, nucleocytoplasmic transport, protein transport, small GTPase mediated signal transduction | EXPRESSED IN: 24 plant structures | EXPRESSED DURING: 15 growth stages | CONTAINS InterPro DOMAIN/s: Ran GTPase…
Sopen05g006680.1		2.95033		0.0329089	0.0225466	Encodes a member of the cytochrome p450 family that serves as a control point between multiple photoreceptor systems and brassinosteroid signal transduction. Involved in brassinolide metabolism. Mediates response to a variety of light signals including hypocotyl elongation and cotyledon expansion. | PHYB ACTIVATION TAGGED SUPPRESSOR 1 (BAS1) | FUNCTIONS IN: steroid hydroxylase activity, oxygen bi…
Sopen06g013620.1		2.95033		0.0329089	0.0225466	hypothetical protein
Sopen07g001010.1		2.95033		0.0329089	0.0225466	hypothetical protein
Sopen08g019920.1		2.95033		0.0329089	0.0225466	hypothetical protein
Sopen09g001420.1		2.95033		0.0329089	0.0225466	hypothetical protein
Sopen09g034780.1		2.95033		0.0329089	0.0225466	hypothetical protein
Sopen10g021230.1		2.95033		0.0329089	0.0225466	hypothetical protein
Sopen11g006300.1		2.95033		0.0329089	0.0225466	Encodes SKOR, a member of Shaker family potassium ion (K+) channel. This family includes five groups based on phylogenetic analysis (FEBS Letters (2007) 581: 2357): I (inward rectifying channel): AKT1 (AT2G26650), AKT5 (AT4G32500) and SPIK (also known as AKT6, AT2G25600) | II (inward rectifying channel): KAT1 (AT5G46240) and KAT2 (AT4G18290) | III (weakly inward rectifying channel): AKT2 (AT4G222…
Sopen11g020700.2		2.95033		0.0329089	0.0225466	SPX (SYG1/Pho81/XPR1) domain-containing protein / zinc finger (C3HC4-type RING finger) protein-related | FUNCTIONS IN: zinc ion binding | EXPRESSED IN: male gametophyte, flower, pollen tube | EXPRESSED DURING: M germinated pollen stage, 4 anthesis | CONTAINS InterPro DOMAIN/s: Zinc finger, RING-type, conserved site , Zinc finger, RING-type , SPX, N-terminal | BEST Arabidopsis thaliana protein mat…
Sopen12g002030.2		2.95033		0.0329089	0.0225466	unknown protein
Sopen00g002940.1	down in intra	0.327813	3.05052	0.0329089	0.0225466	hypothetical protein
Sopen01g012720.1		0.327813	3.05052	0.0329089	0.0225466	hypothetical protein
Sopen01g013600.1		0.327813	3.05052	0.0329089	0.0225466	Retrovirus-related Pol polyprotein from transposon TNT 1-94 | Reverse transcriptase (EC 2.7.7.49) | Endonuclease) - Nicotiana tabacum (Common tobacco), Encodes a cysteine-rich receptor-like protein kinase. | cysteine-rich RLK (RECEPTOR-like protein kinase) 8 (CRK8) | FUNCTIONS IN: kinase activity | INVOLVED IN: protein amino acid phosphorylation | CONTAINS InterPro DOMAIN/s: Protein kinase, ATP b…
Sopen01g019140.1	down in self and intra	0.327813	3.05052	0.0329089	0.0225466	Encodes a cysteine-rich receptor-like protein kinase. | cysteine-rich RLK (RECEPTOR-like protein kinase) 8 (CRK8) | FUNCTIONS IN: kinase activity | INVOLVED IN: protein amino acid phosphorylation | CONTAINS InterPro DOMAIN/s: Protein kinase, ATP binding site , Reverse transcriptase, RNA-dependent DNA polymerase , Serine/threonine-protein kinase domain , Protein of unknown function DUF26 , Serine/…
Sopen01g023800.1	down in intra	0.327813	3.05052	0.0329089	0.0225466	Retrovirus-related Pol polyprotein from transposon TNT 1-94 | Reverse transcriptase (EC 2.7.7.49) | Endonuclease) - Nicotiana tabacum (Common tobacco), Encodes a cysteine-rich receptor-like protein kinase. | cysteine-rich RLK (RECEPTOR-like protein kinase) 8 (CRK8) | FUNCTIONS IN: kinase activity | INVOLVED IN: protein amino acid phosphorylation | CONTAINS InterPro DOMAIN/s: Protein kinase, ATP b…
Sopen02g008750.1	down in self and intra	0.327813	3.05052	0.0329089	0.0225466	Retrovirus-related Pol polyprotein from transposon TNT 1-94 | Reverse transcriptase (EC 2.7.7.49) | Endonuclease) - Nicotiana tabacum (Common tobacco), Encodes a cysteine-rich receptor-like protein kinase. | cysteine-rich RLK (RECEPTOR-like protein kinase) 8 (CRK8) | FUNCTIONS IN: kinase activity | INVOLVED IN: protein amino acid phosphorylation | CONTAINS InterPro DOMAIN/s: Protein kinase, ATP b…
Sopen02g015320.1	down in intra	0.327813	3.05052	0.0329089	0.0225466	member of CYP76C | cytochrome P450, family 76, subfamily C, polypeptide 4 (CYP76C4) | FUNCTIONS IN: electron carrier activity, monooxygenase activity, iron ion binding, oxygen binding, heme binding | INVOLVED IN: oxidation reduction | EXPRESSED IN: stem, root, carpel | EXPRESSED DURING: 4 anthesis | CONTAINS InterPro DOMAIN/s: Cytochrome P450 , Cytochrome P450, E-class, group I , Cytochrome P450,…
Sopen03g019410.1	down in self	0.327813	3.05052	0.0329089	0.0225466	Similar to hinge-domain region of structural maintenance of chromosomes (SMC)proteins.Putative chromosome architecture protein that can potentialy link nucleic acids in facilitating an RNA1-mediated epigenetic modification involving secondary siRNA and spreading of DNA methylation. | DEFECTIVE IN MERISTEM SILENCING 3 (DMS3) | BEST Arabidopsis thaliana protein match is: gamma-irradiation and mitom…
Sopen05g010690.1	down in self and intra	0.327813	3.05052	0.0329089	0.0225466	hypothetical protein
Sopen05g013450.1	down in intra	0.327813	3.05052	0.0329089	0.0225466	Encodes a cysteine-rich receptor-like protein kinase. | cysteine-rich RLK (RECEPTOR-like protein kinase) 8 (CRK8) | FUNCTIONS IN: kinase activity | INVOLVED IN: protein amino acid phosphorylation | CONTAINS InterPro DOMAIN/s: Protein kinase, ATP binding site , Reverse transcriptase, RNA-dependent DNA polymerase , Serine/threonine-protein kinase domain , Protein of unknown function DUF26 , Serine/…
Sopen05g029150.1	down in intra	0.327813	3.05052	0.0329089	0.0225466	hypothetical protein
Sopen06g019460.1	down in self	0.327813	3.05052	0.0329089	0.0225466	CONTAINS InterPro DOMAIN/s: Protein of unknown function DUF21 , Cystathionine beta-synthase, core | BEST Arabidopsis thaliana protein match is: CBS domain-containing protein with a domain of unknown function (DUF21)
Sopen07g021060.1	down in intra	0.327813	3.05052	0.0329089	0.0225466	hypothetical protein
Sopen09g014730.1	down in intra	0.327813	3.05052	0.0329089	0.0225466	hypothetical protein
Sopen12g007330.1		0.327813	3.05052	0.0329089	0.0225466	Protein of unknown function (DUF3537) | CONTAINS InterPro DOMAIN/s: Protein of unknown function DUF3537 | BEST Arabidopsis thaliana protein match is: Protein of unknown function (DUF3537)
Sopen04g024660.1		0.176146	5.67712	0.0436125	0.0263769	hypothetical protein
Sopen01g046120.2		0.157495	6.34941	0.0458858	0.0225466	Encodes a protein containing the NFU domain and functions as a molecular scaffold for iron-sulfur cluster assembly and delivery. Homologous to the cyanobacterial CNFU protein and is targeted to the chloroplast. | NIFU-like protein 2 (NFU2) | FUNCTIONS IN: structural molecule activity | INVOLVED IN: chloroplast organization, iron-sulfur cluster assembly | LOCATED IN: chloroplast | EXPRESSED IN: 24…
Sopen09g021040.1		0.157436	6.35178	0.0458858	0.024544	hypothetical protein

## Sheet: Table S4_styles upreg
Table S4. All signficantly upregulated genes in styles of LA1777 vs. LA0407.
cpm, counts per million; HP, hypothetical protein
Gene	P Value	Mean Expression (cpm)	Fold change	Annotation
Sopen12g017530.1	1.86981e-20	3.763	1451.4	[HP] Partial: heavy metal associated domain, pfam0403
Sopen02g037430.1	4.06332e-17	4.21292	163.783	member of CYP81D | cytochrome P450, family 81, subfamily D, polypeptide 2 (CYP81D2) | FUNCTIONS IN: electron carrier activity, monooxygenase activity, iron ion binding, oxygen binding, heme binding | INVOLVED IN: oxidation reduction | LOCATED IN: endomembrane system | EXPRESSED IN: central cell | CONTAINS InterPro DOMAIN/s: Cytochrome P450 , Cytochrome P450, conserved site , Cytochrome P450, E-cl…
Sopen05g032070.1	3.7964e-14	9.15861	154.939	Chalcone synthase 2 (EC 2.3.1.74) (Naringenin-chalcone synthase 2) - Solanum tuberosum (Potato), Encodes chalcone synthase (CHS), a key enzyme involved in the biosynthesis of flavonoids. Required for the accumulation of purple anthocyanins in leaves and stems. Also involved in the regulation of auxin transport and the modulation of root gravitropism. | TRANSPARENT TESTA 4 (TT4) | FUNCTIONS IN: na…
Sopen06g021780.1	5.05893e-13	3.93092	116.192	Cytochrome P450 71D8 (EC 1.14.-.-) (P450 CP7) - Glycine max (Soybean), putative cytochrome P450 | cytochrome P450, family 71, subfamily B, polypeptide 36 (CYP71B36) | FUNCTIONS IN: electron carrier activity, monooxygenase activity, iron ion binding, oxygen binding, heme binding | INVOLVED IN: oxidation reduction | LOCATED IN: cellular_component unknown | EXPRESSED IN: 8 plant structures | EXPRESS…
Sopen01g011020.1	4.03595e-21	75.9194	108.433	hypothetical protein
Sopen12g006330.1	8.41433e-15	22.2475	58.5824	encodes a 2-alkenal reductase (EC 1.3.1.74), plays a key role in the detoxification of reactive carbonyls | alkenal reductase (AER) | FUNCTIONS IN: 2-alkenal reductase activity | INVOLVED IN: response to oxidative stress, response to cadmium ion, response to cyclopentenone | LOCATED IN: cytosol, nucleus | EXPRESSED IN: 17 plant structures | EXPRESSED DURING: 11 growth stages | CONTAINS InterPro D…
Sopen08g021280.1	3.40055e-11	8.37789	51.7754	Chlorophyll a-b binding protein 40, chloroplast precursor (LHCII type I CAB-40) (LHCP) - Nicotiana tabacum (Common tobacco), Encodes lhcb1.1 a component of the LHCIIb light harvesting complex associated with photosystem II. | chlorophyll A/B-binding protein 2 (CAB2) | FUNCTIONS IN: chlorophyll binding | INVOLVED IN: response to blue light, response to red light, response to far red light, photosy…
Sopen12g026980.1	5.70667e-14	3.97515	36.5578	EARLY-RESPONSIVE TO DEHYDRATION 9 (ERD9) | FUNCTIONS IN: glutathione transferase activity | INVOLVED IN: response to water deprivation, response to karrikin, toxin catabolic process | LOCATED IN: chloroplast, cytoplasm | EXPRESSED IN: 21 plant structures | EXPRESSED DURING: 14 growth stages | CONTAINS InterPro DOMAIN/s: Thioredoxin fold , Glutathione S-transferase, C-terminal , Glutathione S-tran…
Sopen05g003640.1	2.75003e-19	4.27781	35.6348	Encodes a subunit of the NAD(P)H dehydrogenase complex located in the chloroplast thylakoid lumen. | PsbQ-like 2 (PQL2) | FUNCTIONS IN: electron transporter, transferring electrons within the cyclic electron transport pathway of photosynthesis activity | INVOLVED IN: photosynthetic electron transport chain | LOCATED IN: in 6 components | EXPRESSED IN: 22 plant structures | EXPRESSED DURING: 13 gr…
Sopen09g003470.1	6.08032e-06	10.2853	32.0938	Threonine dehydratase biosynthetic, chloroplast precursor (EC 4.3.1.19) (Threonine deaminase) (TD) - Cicer arietinum (Chickpea) (Garbanzo), first enzyme in the biosynthetic pathway of isoleucine | L-O-methylthreonine resistant 1 (OMR1) | FUNCTIONS IN: L-threonine ammonia-lyase activity | INVOLVED IN: isoleucine biosynthetic process, threonine metabolic process | LOCATED IN: chloroplast | EXPRESSE…
Sopen04g002110.1	4.93009e-12	5.20137	29.5664	Endosomal targeting BRO1-like domain-containing protein | CONTAINS InterPro DOMAIN/s: BRO1
Sopen05g001950.1	2.57064e-17	4.33621	28.7174	Major facilitator superfamily protein | FUNCTIONS IN: transporter activity | INVOLVED IN: oligopeptide transport | LOCATED IN: membrane | EXPRESSED IN: 22 plant structures | EXPRESSED DURING: 13 growth stages | CONTAINS InterPro DOMAIN/s: Oligopeptide transporter , Major facilitator superfamily, general substrate transporter | BEST Arabidopsis thaliana protein match is: Major facilitator superfam…
Sopen07g028940.1	4.76111e-11	4.5273	26.6763	putative cytochrome P450 | cytochrome P450, family 72, subfamily A, polypeptide 15 (CYP72A15) | FUNCTIONS IN: electron carrier activity, monooxygenase activity, iron ion binding, oxygen binding, heme binding | INVOLVED IN: response to cyclopentenone | LOCATED IN: endomembrane system | EXPRESSED IN: 22 plant structures | EXPRESSED DURING: 13 growth stages | CONTAINS InterPro DOMAIN/s: Cytochrome P…
Sopen02g033850.1	1.74144e-10	10.6278	22.0497	[HP] Possible RALF-like5 (80% identity to S. chacoense)
Sopen02g027710.1	6.03141e-09	182.209	20.1718	Acidic endochitinase Q precursor (EC 3.2.1.14) (Pathogenesis-related protein Q) (PR-Q) - Nicotiana tabacum (Common tobacco), encodes a basic chitinase involved in ethylene/jasmonic acid mediated signalling pathway during systemic acquired resistance based on expression analyses. | basic chitinase (HCHIB) | FUNCTIONS IN: chitinase activity | INVOLVED IN: response to cadmium ion, defense response t…
Sopen02g022730.1	2.5449e-11	5.43032	19.6289	dormancy-associated protein (DRM1) | dormancy-associated protein-like 1 (DYL1) | FUNCTIONS IN: molecular_function unknown | INVOLVED IN: response to fructose stimulus, response to sucrose stimulus, response to glucose stimulus | LOCATED IN: cellular_component unknown | EXPRESSED IN: 22 plant structures | EXPRESSED DURING: 13 growth stages | CONTAINS InterPro DOMAIN/s: Dormancyauxin associated | B…
Sopen02g021850.1	2.18811e-11	3.41525	18.8877	basic helix-loop-helix (bHLH) DNA-binding superfamily protein | FUNCTIONS IN: DNA binding, sequence-specific DNA binding transcription factor activity | INVOLVED IN: regulation of transcription | LOCATED IN: nucleus | EXPRESSED IN: 20 plant structures | EXPRESSED DURING: 12 growth stages | CONTAINS InterPro DOMAIN/s: Helix-loop-helix DNA-binding domain , Helix-loop-helix DNA-binding | BEST Arabid…
Sopen12g021490.1	6.99006e-18	10.2378	17.3619	NAD(P)-linked oxidoreductase superfamily protein | FUNCTIONS IN: oxidoreductase activity | INVOLVED IN: response to salt stress | EXPRESSED IN: 21 plant structures | EXPRESSED DURING: 13 growth stages | CONTAINS InterPro DOMAIN/s: Aldo/keto reductase , Aldo/keto reductase subgroup , Aldo/keto reductase, conserved site | BEST Arabidopsis thaliana protein match is: NAD(P)-linked oxidoreductase supe…
Sopen10g025030.1	3.06266e-09	4.88253	14.8809	Disease resistance-responsive (dirigent-like protein) family protein | FUNCTIONS IN: molecular_function unknown | INVOLVED IN: lignan biosynthetic process, defense response | LOCATED IN: endomembrane system | EXPRESSED IN: hypocotyl, root, flower | EXPRESSED DURING: petal differentiation and expansion stage | CONTAINS InterPro DOMAIN/s: Plant disease resistance response protein | BEST Arabidopsis…
Sopen11g004500.1	2.82025e-08	3.79218	14.4343	beta glucosidase 42 (BGLU42) | FUNCTIONS IN: cation binding, beta-glucosidase activity, hydrolase activity, hydrolyzing O-glycosyl compounds, catalytic activity | INVOLVED IN: cellulose catabolic process, carbohydrate metabolic process | EXPRESSED IN: 23 plant structures | EXPRESSED DURING: 13 growth stages | CONTAINS InterPro DOMAIN/s: Glycoside hydrolase, family 1, beta-glucosidase , Glycoside …
Sopen12g006340.1	6.62427e-11	5.16562	14.3963	Transferase, HXXXD-type acyl-transferase family protein | FUNCTIONS IN: transferase activity, transferring acyl groups other than amino-acyl groups, transferase activity | INVOLVED IN: biological_process unknown | LOCATED IN: cellular_component unknown | EXPRESSED IN: root | CONTAINS InterPro DOMAIN/s: Transferase | BEST Arabidopsis thaliana protein match is: HXXXD-type acyl-transferase family pr…
Sopen01g047950.1	0.00015742	17.7166	14.0412	Encodes a plasma membrane-localized ATP-binding cassette transporter, that is required for cutin transport to the extracellular matrix. | white-brown complex homolog protein 11 (WBC11) | FUNCTIONS IN: ATPase activity, coupled to transmembrane movement of substances, fatty acid transporter activity | INVOLVED IN: cutin transport, fatty acid transport | LOCATED IN: plasma membrane, external side of…
Sopen10g001450.1	8.75826e-18	3.24005	13.3656	unknown protein | FUNCTIONS IN: molecular_function unknown | INVOLVED IN: biological_process unknown | LOCATED IN: chloroplast, chloroplast stroma
Sopen03g029620.1	0.000103122	6.84191	12.8423	Kunitz family trypsin and protease inhibitor protein | FUNCTIONS IN: endopeptidase inhibitor activity | INVOLVED IN: biological_process unknown | LOCATED IN: apoplast, cell wall | EXPRESSED IN: 17 plant structures | EXPRESSED DURING: 13 growth stages | CONTAINS InterPro DOMAIN/s: Proteinase inhibitor I3, Kunitz legume , Kunitz inhibitor ST1-like | BEST Arabidopsis thaliana protein match is: kunit…
Sopen05g030780.1	3.74335e-12	18.8354	12.7751	Chalcone-flavanone isomerase family protein | FUNCTIONS IN: intramolecular lyase activity, chalcone isomerase activity | INVOLVED IN: response to karrikin | LOCATED IN: cellular_component unknown | EXPRESSED IN: 20 plant structures | EXPRESSED DURING: 13 growth stages | CONTAINS InterPro DOMAIN/s: Chalcone isomerase, subgroup , Chalcone isomerase, 3-layer sandwich , Chalcone isomerase | BEST Arab…
Sopen05g003350.1	8.9538e-07	3.90064	12.6486	P-loop containing nucleoside triphosphate hydrolases superfamily protein | FUNCTIONS IN: nucleoside-triphosphatase activity, ATPase activity, nucleotide binding, ATP binding | INVOLVED IN: response to abscisic acid stimulus | LOCATED IN: endoplasmic reticulum | EXPRESSED IN: 10 plant structures | EXPRESSED DURING: LP.04 four leaves visible, 4 anthesis, petal differentiation and expansion stage | …
Sopen03g034260.1	3.2003e-09	7.89518	11.249	Flavonoid 3-monooxygenase (EC 1.14.13.21) (Flavonoid 3-hydroxylase) (Cytochrome P450 75B2) - Petunia hybrida (Petunia), Required for flavonoid 3 hydroxylase activity. | TRANSPARENT TESTA 7 (TT7) | CONTAINS InterPro DOMAIN/s: Cytochrome P450 , Cytochrome P450, E-class, group I , Cytochrome P450, conserved site | BEST Arabidopsis thaliana protein match is: cytochrome P450, family 706, subfamily A, …
Sopen01g031170.1	5.30946e-06	9.85757	11.0268	Transcription factor GRAS, Encodes a DELLA protein, a member of the GRAS superfamily of putative transcription factors. DELLA proteins restrain the cell proliferation and expansion that drives plant growth. Negative regulator of the response to GA in controlling seed germination. GA triggers the degradation of RGL2 protein in a process blocked by both proteasome inhibitors and serine/threonine ph…
Sopen04g027880.1	1.66633e-16	42.8624	10.8973	Peroxidase superfamily protein | FUNCTIONS IN: peroxidase activity, heme binding | INVOLVED IN: response to oxidative stress, oxidation reduction | LOCATED IN: cell wall, vacuole, membrane, plant-type cell wall | EXPRESSED IN: 23 plant structures | EXPRESSED DURING: 13 growth stages | CONTAINS InterPro DOMAIN/s: Haem peroxidase , Plant peroxidase , Peroxidases heam-ligand binding site , Haem pero…
Sopen00g008610.1	2.70737e-13	14.9992	10.7517	UGT85A1 | FUNCTIONS IN: in 6 functions | INVOLVED IN: metabolic process | LOCATED IN: cellular_component unknown | EXPRESSED IN: 22 plant structures | EXPRESSED DURING: 10 growth stages | CONTAINS InterPro DOMAIN/s: UDP-glucuronosyl/UDP-glucosyltransferase | BEST Arabidopsis thaliana protein match is: UDP-glucosyl transferase 85A3
Sopen03g027730.1	1.26143e-16	15.3445	10.3508	member of CYP89A | cytochrome P450, family 87, subfamily A, polypeptide 6 (CYP89A6) | FUNCTIONS IN: electron carrier activity, monooxygenase activity, iron ion binding, oxygen binding, heme binding | INVOLVED IN: oxidation reduction | LOCATED IN: endomembrane system | CONTAINS InterPro DOMAIN/s: Cytochrome P450 , Cytochrome P450, conserved site , Cytochrome P450, E-class, group I | BEST Arabidops…
Sopen05g011470.1	3.7593e-07	15.716	9.82593	WRKY75 is one of several transcription factors induced during Pi deprivation. It is nuclear localized and regulated differentially during Pi starvation. RNAi mediated suppression of WRKY75 made the plants more susceptible to Pi stress as indicated by the higher accumulation of anthocyanin during Pi starvation. | WRKY DNA-binding protein 75 (WRKY75) | CONTAINS InterPro DOMAIN/s: DNA-binding WRKY |…
Sopen08g014090.1	1.35324e-13	5.99398	9.41535	Retrovirus-related Pol polyprotein from transposon TNT 1-94 | Reverse transcriptase (EC 2.7.7.49) | Endonuclease) - Nicotiana tabacum (Common tobacco), beta glucosidase 17 (BGLU17) | FUNCTIONS IN: cation binding, hydrolase activity, hydrolyzing O-glycosyl compounds, catalytic activity | INVOLVED IN: carbohydrate metabolic process | EXPRESSED IN: stem, hypocotyl, sepal, male gametophyte, root | EX…
Sopen01g036200.1	2.14467e-09	3.28749	9.35718	alpha/beta-Hydrolases superfamily protein | FUNCTIONS IN: palmitoyl-(protein) hydrolase activity | INVOLVED IN: protein modification process | LOCATED IN: vacuole | EXPRESSED IN: 25 plant structures | EXPRESSED DURING: 14 growth stages | CONTAINS InterPro DOMAIN/s: Palmitoyl protein thioesterase | BEST Arabidopsis thaliana protein match is: alpha/beta-Hydrolases superfamily protein
Sopen03g004640.1	3.41433e-12	5.65884	9.10805	Myosin heavy chain-related protein | FUNCTIONS IN: molecular_function unknown | INVOLVED IN: biological_process unknown | LOCATED IN: chloroplast | EXPRESSED IN: 22 plant structures | EXPRESSED DURING: 13 growth stages | BEST Arabidopsis thaliana protein match is: Myosin heavy chain-related protein
Sopen12g034820.1	3.47795e-11	10.0557	9.09421	Pleiotropic drug resistance protein 1 (NtPDR1) - Nicotiana tabacum (Common tobacco), ABC transporter family involved in ABA transport and resistance to lead. Localizes to plasma membrane. Upregulated by lead. Expressed in leaves, flowers, stomata and roots. | pleiotropic drug resistance 12 (PDR12) | CONTAINS InterPro DOMAIN/s: ATPase, AAA+ type, core , ABC transporter-like , Plant PDR ABC transpo…
Sopen01g043150.1	1.31884e-09	65.9604	9.07299	Probable xyloglucan endotransglucosylase/hydrolase protein precursor (EC 2.4.1.207) - Nicotiana tabacum (Common tobacco), EXGT-A4, endoxyloglucan transferase, | xyloglucan endotransglucosylase/hydrolase 5 (XTH5) | FUNCTIONS IN: hydrolase activity, acting on glycosyl bonds, hydrolase activity, hydrolyzing O-glycosyl compounds, xyloglucan:xyloglucosyl transferase activity | INVOLVED IN: carbohydrat…
Sopen05g003800.1	2.92635e-09	11.1354	8.7909	member of the ribonuclease T2 family, responds to inorganic phosphate starvation, and inhibits production of anthocyanin. Also involved in wound-induced signaling independent of jasmonic acid. | ribonuclease 1 (RNS1) | FUNCTIONS IN: ribonuclease activity, endoribonuclease activity | INVOLVED IN: cellular response to phosphate starvation, aging, response to wounding, anthocyanin biosynthetic proce…
Sopen04g027780.1	6.27988e-05	8.38313	8.50421	Required for flavonoid 3 hydroxylase activity. | TRANSPARENT TESTA 7 (TT7) | CONTAINS InterPro DOMAIN/s: Cytochrome P450 , Cytochrome P450, E-class, group I , Cytochrome P450, conserved site | BEST Arabidopsis thaliana protein match is: cytochrome P450, family 706, subfamily A, polypeptide 6
Sopen10g035260.1	1.01498e-11	12.238	8.05004	UDP-Glycosyltransferase superfamily protein | FUNCTIONS IN: UDP-glycosyltransferase activity, transferase activity, transferring glycosyl groups | INVOLVED IN: metabolic process | LOCATED IN: cellular_component unknown | CONTAINS InterPro DOMAIN/s: UDP-glucuronosyl/UDP-glucosyltransferase | BEST Arabidopsis thaliana protein match is: UDP-Glycosyltransferase superfamily protein
Sopen10g030600.1	4.13282e-10	15.4909	7.8786	Zeatin O-xylosyltransferase (EC 2.4.2.40) (Zeatin O-beta-D-xylosyltransferase) - Phaseolus vulgaris (Kidney bean) (French bean), UDP-glycosyltransferase 73B4 (UGT73B4) | FUNCTIONS IN: quercetin 3-O-glucosyltransferase activity, UDP-glycosyltransferase activity, quercetin 7-O-glucosyltransferase activity, UDP-glucosyltransferase activity, transferase activity, transferring glycosyl groups | INVOLV…
Sopen05g008950.1	6.92146e-19	105.525	7.85442	Pectate lyase family protein | FUNCTIONS IN: pectate lyase activity | INVOLVED IN: biological_process unknown | LOCATED IN: endomembrane system | EXPRESSED IN: 21 plant structures | EXPRESSED DURING: 13 growth stages | CONTAINS InterPro DOMAIN/s: Pectin lyase fold/virulence factor , AmbAllergen , Pectate lyase/Amb allergen , Pectin lyase fold , Parallel beta-helix repeat | BEST Arabidopsis thalia…
Sopen03g029450.1	0.000713533	18.9191	7.76172	Kunitz family trypsin and protease inhibitor protein | FUNCTIONS IN: endopeptidase inhibitor activity | INVOLVED IN: biological_process unknown | LOCATED IN: apoplast, cell wall | EXPRESSED IN: 17 plant structures | EXPRESSED DURING: 13 growth stages | CONTAINS InterPro DOMAIN/s: Proteinase inhibitor I3, Kunitz legume , Kunitz inhibitor ST1-like | BEST Arabidopsis thaliana protein match is: kunit…
Sopen06g012120.1	4.77018e-10	3.57913	7.63532	Pentatricopeptide repeat (PPR) superfamily protein | EXPRESSED IN: 23 plant structures | EXPRESSED DURING: 13 growth stages | BEST Arabidopsis thaliana protein match is: Pentatricopeptide repeat (PPR) superfamily protein
Sopen02g037850.1	2.05571e-19	48.7553	7.42442	nicotinate phosphoribosyltransferase 2 (NAPRT2) | FUNCTIONS IN: nicotinate phosphoribosyltransferase activity | INVOLVED IN: pyridine nucleotide biosynthetic process, nicotinate nucleotide salvage | LOCATED IN: cellular_component unknown | EXPRESSED IN: 22 plant structures | EXPRESSED DURING: 13 growth stages | CONTAINS InterPro DOMAIN/s: Nicotinate phosphoribosyltransferase-related , Nicotinate …
Sopen06g019950.1	1.62952e-14	7.98568	7.39281	hypothetical protein
Sopen06g019920.1	3.66766e-10	5.7629	7.34464	Thiamin diphosphate-binding fold (THDP-binding) superfamily protein | FUNCTIONS IN: oxidoreductase activity, acting on the aldehyde or oxo group of donors, disulfide as acceptor, 3-methyl-2-oxobutanoate dehydrogenase (2-methylpropanoyl-transferring) activity | INVOLVED IN: metabolic process | EXPRESSED IN: guard cell | CONTAINS InterPro DOMAIN/s: Dehydrogenase, E1 component | BEST Arabidopsis tha…
Sopen07g026110.1	6.15306e-11	47.0818	7.14622	Isocitrate lyase (EC 4.1.3.1) (Isocitrase) (Isocitratase) (ICL) - Gossypium hirsutum (Upland cotton), Encodes a glyoxylate cycle enzyme isocitrate lyase (ICL). | isocitrate lyase (ICL) | FUNCTIONS IN: isocitrate lyase activity, catalytic activity | INVOLVED IN: carboxylic acid metabolic process, metabolic process | LOCATED IN: cellular_component unknown | EXPRESSED IN: leaf whorl, seed, leaf | CO…
Sopen03g008180.1	4.11652e-12	204.991	7.1018	GroES-like zinc-binding dehydrogenase family protein | FUNCTIONS IN: oxidoreductase activity, zinc ion binding | INVOLVED IN: oxidation reduction | LOCATED IN: cellular_component unknown | EXPRESSED IN: 21 plant structures | EXPRESSED DURING: 13 growth stages | CONTAINS InterPro DOMAIN/s: GroES-like , Alcohol dehydrogenase GroES-like , Alcohol dehydrogenase, zinc-containing, conserved site , Alco…
Sopen08g003000.1	2.01683e-12	4.99722	6.78576	Glycine cleavage system H protein, mitochondrial precursor - Flaveria pringlei, Encodes glycine decarboxylase complex H protein. Involved in photorespiration. | glycine decarboxylase complex H (GDCH) | FUNCTIONS IN: glycine dehydrogenase (decarboxylating) activity | INVOLVED IN: glycine decarboxylation via glycine cleavage system, photorespiration | LOCATED IN: thylakoid, mitochondrion, nucleus, …
Sopen06g031120.1	0.000813432	5.38438	6.63798	At5g48930 has been shown to encode for the hydroxycinnamoyl-Coenzyme A shikimate/quinate hydroxycinnamoyltransferase (HCT) both synthesizing and catabolizing the hydroxycinnamoylesters (coumaroyl/caffeoyl shikimate and quinate) involved in the phenylpropanoid pathway. Influence on the accumulation of flavonoids which in turn inhibit auxin transport and reduce plant growth. | hydroxycinnamoyl-CoA …
Sopen10g032910.1	2.24868e-09	3.32191	6.52272	Anthocyanidin 3-O-glucosyltransferase (EC 2.4.1.115) (Flavonol 3-O-glucosyltransferase) (UDP-glucose flavonoid 3-O-glucosyltransferase) - Solanum melongena (Eggplant) (Aubergine), The At5g17050 encodes a anthocyanidin 3-O-glucosyltransferase which specifically glucosylates the 3-position of the flavonoid C-ring. Anthocyanidins such as cyanidin and pelargonidin as well as flavonols such as kaempfe…
Sopen05g006860.1	7.38453e-14	74.6245	6.49876	Alpha-1,4-glucan-protein synthase, UDP-forming, Alpha-1,4-glucan-protein synthase (UDP-forming) 1 (EC 2.4.1.112) (UPTG 1) - Solanum tuberosum (Potato), reversibly glycosylated polypeptide possibly involved in plant cell wall synthesis | reversibly glycosylated polypeptide 1 (RGP1) | FUNCTIONS IN: cellulose synthase (UDP-forming) activity | INVOLVED IN: response to salt stress, plant-type cell wal…
Sopen10g019020.1	3.16634e-17	37.2679	6.43443	hypothetical protein
Sopen01g053410.1	6.08828e-09	6.42431	6.40643	Major facilitator superfamily protein | CONTAINS InterPro DOMAIN/s: Nodulin-like , Major facilitator superfamily, general substrate transporter | BEST Arabidopsis thaliana protein match is: Major facilitator superfamily protein
Sopen12g002100.1	1.17968e-13	33.5634	6.24661	Chlorophyll a-b binding protein 36, chloroplast precursor (LHCII type I CAB-36) (LHCP) - Nicotiana tabacum (Common tobacco), Encodes Lhcb2.4. Belongs to the Lhc super-gene family encodes the light-harvesting chlorophyll a/b-binding (LHC) proteins that constitute the antenna system of the photosynthetic apparatus. | photosystem II light harvesting complex gene 2.3 (LHCB2.3) | FUNCTIONS IN: chlorop…
Sopen07g030750.1	1.02738e-13	4.72744	6.12523	putative cytochrome P450 | cytochrome P450, family 72, subfamily A, polypeptide 15 (CYP72A15) | FUNCTIONS IN: electron carrier activity, monooxygenase activity, iron ion binding, oxygen binding, heme binding | INVOLVED IN: response to cyclopentenone | LOCATED IN: endomembrane system | EXPRESSED IN: 22 plant structures | EXPRESSED DURING: 13 growth stages | CONTAINS InterPro DOMAIN/s: Cytochrome P…
Sopen09g035750.1	8.28658e-06	13.4908	6.12047	hypothetical protein
Sopen03g003900.1	5.3638e-12	41.9038	6.01327	Converts,
Sopen08g003420.1	7.46409e-08	8.02188	5.75317	hypothetical protein
Sopen03g007190.1	1.29607e-08	17.4859	5.60274	Bifunctional inhibitor/lipid-transfer protein/seed storage 2S albumin superfamily protein | FUNCTIONS IN: lipid binding | INVOLVED IN: lipid transport | LOCATED IN: endomembrane system | EXPRESSED IN: 21 plant structures | EXPRESSED DURING: 13 growth stages | CONTAINS InterPro DOMAIN/s: Bifunctional inhibitor/plant lipid transfer protein/seed storage , Plant lipid transfer protein/seed storage/tr…
Sopen07g029800.1	1.429e-10	11.4771	5.54137	Probable glutathione S-transferase parC (EC 2.5.1.18) (Auxin-regulated protein parC) - Nicotiana tabacum (Common tobacco), Encodes glutathione transferase belonging to the tau class of GSTs. Naming convention according to Wagner et al. (2002). | glutathione S-transferase TAU 25 (GSTU25) | CONTAINS InterPro DOMAIN/s: Thioredoxin fold , Glutathione S-transferase, C-terminal , Glutathione S-transfer…
Sopen07g024130.1	4.22955e-09	12.3649	5.50546	encodes an F-box protein whose protein sequence is similar to SLY1, which belongs to SCF-SLY1 E3 ligase complex. SCF-SLY1 E3 ligase degrades DELLA proteins that are involved in promoting growth. Overexpression of SLY2 can partially compensate sly1-10 mutant phenotype of dwarfism. | SLEEPY2 (SLY2) | CONTAINS InterPro DOMAIN/s: F-box domain, cyclin-like , F-box domain, Skp2-like | BEST Arabidopsis …
Sopen02g034360.1	3.82447e-09	7.9016	5.42651	Methylenetetrahydrofolate reductase family protein | FUNCTIONS IN: proline dehydrogenase activity | INVOLVED IN: oxidation reduction, proline catabolic process, glutamate biosynthetic process | EXPRESSED IN: 21 plant structures | EXPRESSED DURING: 12 growth stages | CONTAINS InterPro DOMAIN/s: Proline dehydrogenase , Proline oxidase | BEST Arabidopsis thaliana protein match is: Methylenetetrahydr…
Sopen11g005210.1	6.75275e-19	33.1467	5.31656	alpha/beta-Hydrolases superfamily protein | CONTAINS InterPro DOMAIN/s: Serine hydrolase | BEST Arabidopsis thaliana protein match is: unknown protein
Sopen04g031880.1	3.51282e-05	3.76022	5.24731	member of CYP81D | cytochrome P450, family 81, subfamily D, polypeptide 8 (CYP81D8) | FUNCTIONS IN: electron carrier activity, monooxygenase activity, iron ion binding, oxygen binding, heme binding | INVOLVED IN: response to karrikin | LOCATED IN: endoplasmic reticulum, plasma membrane | EXPRESSED IN: 20 plant structures | EXPRESSED DURING: 13 growth stages | CONTAINS InterPro DOMAIN/s: Cytochrom…
Sopen04g035540.1	1.10423e-05	35.8225	5.24448	Reduce transmission through pollen. | DC1 domain-containing protein | FUNCTIONS IN: oxidoreductase activity, antioxidant activity | INVOLVED IN: response to cadmium ion, pollen tube growth, pollen tube guidance | LOCATED IN: cellular_component unknown | EXPRESSED IN: 25 plant structures | EXPRESSED DURING: 15 growth stages | CONTAINS InterPro DOMAIN/s: Thioredoxin fold , Alkyl hydroperoxide reduc…
Sopen02g016720.1	2.73764e-05	5.40015	5.09344	hypothetical protein
Sopen05g029370.1	3.40186e-05	3.81235	4.96449	Cationic peroxidase 1 precursor (EC 1.11.1.7) (PNPC1) - Arachis hypogaea (Peanut), Peroxidase superfamily protein | FUNCTIONS IN: protein binding, peroxidase activity | INVOLVED IN: response to oxidative stress, oxidation reduction | LOCATED IN: apoplast, cell wall | EXPRESSED IN: 9 plant structures | EXPRESSED DURING: LP.04 four leaves visible, 4 anthesis, C globular stage, petal differentiation…
Sopen01g007640.1	4.51757e-12	11.4824	4.90309	Encodes a putative aldehyde dehydrogenase. The gene is not responsive to osmotic stress and is expressed constitutively at a low level in plantlets and root cultures. | aldehyde dehydrogenase 3F1 (ALDH3F1) | FUNCTIONS IN: 3-chloroallyl aldehyde dehydrogenase activity, aldehyde dehydrogenase (NAD) activity | INVOLVED IN: cellular aldehyde metabolic process, oxidation reduction, metabolic process |…
Sopen04g027980.1	2.84178e-05	13.4164	4.84275	encodes an EP3 chitinase that is expressed during somatic embryogenesis in nursing cells surrounding the embryos but not in embryos themselves. The gene is also expressed in mature pollen and growing pollen tubes until they enter the receptive synergid, but not in endosperm and integuments as in carrot. Post-embryonically, expression is found in hydathodes, stipules, root epidermis and emerging r…
Sopen08g023130.1	7.63301e-05	13.3403	4.75395	Bifunctional inhibitor/lipid-transfer protein/seed storage 2S albumin superfamily protein | FUNCTIONS IN: lipid binding | INVOLVED IN: lipid transport | LOCATED IN: chloroplast thylakoid membrane | EXPRESSED IN: 22 plant structures | EXPRESSED DURING: 13 growth stages | CONTAINS InterPro DOMAIN/s: Bifunctional inhibitor/plant lipid transfer protein/seed storage , Plant lipid transfer protein/seed…
Sopen02g020270.1	5.33713e-13	17.3436	4.71528	Peptidase S41 family protein | FUNCTIONS IN: serine-type peptidase activity | INVOLVED IN: proteolysis, intracellular signaling pathway | LOCATED IN: chloroplast thylakoid lumen | EXPRESSED IN: 21 plant structures | EXPRESSED DURING: 13 growth stages | CONTAINS InterPro DOMAIN/s: Peptidase S41 , PDZ/DHR/GLGF , Peptidase S41A, C-terminal peptidase | BEST Arabidopsis thaliana protein match is: Pept…
Sopen06g026260.1	5.52211e-17	39.4138	4.69333	FUNCTIONS IN: oxidoreductase activity, acting on the CH-CH group of donors | INVOLVED IN: lipid metabolic process | LOCATED IN: plasma membrane | EXPRESSED IN: 24 plant structures | EXPRESSED DURING: 13 growth stages | CONTAINS InterPro DOMAIN/s: 3-oxo-5-alpha-steroid 4-dehydrogenase, C-terminal , Protein of unknown function DUF1295 | BEST Arabidopsis thaliana protein match is: Protein of unknown…
Sopen11g006920.1	2.21863e-09	9.00305	4.69064	hypothetical protein
Sopen12g004020.1	2.52203e-09	4.42007	4.66736	hypothetical protein
Sopen12g029480.1	1.86991e-14	5.09159	4.65597	Oxidoreductase family protein | FUNCTIONS IN: oxidoreductase activity, binding, catalytic activity | INVOLVED IN: oxidation reduction, metabolic process | LOCATED IN: cellular_component unknown | EXPRESSED IN: 23 plant structures | EXPRESSED DURING: 13 growth stages | CONTAINS InterPro DOMAIN/s: Oxidoreductase, N-terminal , Oxidoreductase, C-terminal , NAD(P)-binding domain | BEST Arabidopsis tha…
Sopen04g032500.1	1.9852e-11	7.97174	4.65282	Encodes a protein with ABA 8-hydroxylase activity, involved in ABA catabolism. Member of the CYP707A gene family. | cytochrome P450, family 707, subfamily A, polypeptide 4 (CYP707A4) | CONTAINS InterPro DOMAIN/s: Cytochrome P450 , Cytochrome P450, E-class, group I , Cytochrome P450, conserved site | BEST Arabidopsis thaliana protein match is: cytochrome P450, family 707, subfamily A, polypeptide 1
Sopen08g028690.1	3.64263e-14	5.77809	4.63356	phloem protein 2-A13 (PP2-A13) | CONTAINS InterPro DOMAIN/s: F-box domain, cyclin-like , F-box domain, Skp2-like | BEST Arabidopsis thaliana protein match is: phloem protein 2-A12
Sopen02g020420.1	7.85507e-16	13.6927	4.62095	Encodes a novel member of the Fe(II)/ascorbate oxidase gene family | senescence-related gene. | senescence-related gene 1 (SRG1) | CONTAINS InterPro DOMAIN/s: Oxoglutarate/iron-dependent oxygenase | BEST Arabidopsis thaliana protein match is: 2-oxoglutarate (2OG) and Fe(II)-dependent oxygenase superfamily protein
Sopen04g031720.1	4.60363e-10	6.11579	4.56414	Encodes a subtilisin-like serine protease essential for mucilage release from seed coats. | ARA12 | FUNCTIONS IN: serine-type endopeptidase activity | INVOLVED IN: proteolysis, seed coat development, mucilage metabolic process involved seed coat development, mucilage extrusion from seed coat | LOCATED IN: extracellular region, apoplast, cell wall, plant-type cell wall | EXPRESSED IN: 26 plant str…
Sopen04g035140.1	7.70377e-07	15.9913	4.4572	Chaperone DnaJ-domain superfamily protein | FUNCTIONS IN: heat shock protein binding | INVOLVED IN: protein folding, response to stress | LOCATED IN: nucleus | EXPRESSED IN: 24 plant structures | EXPRESSED DURING: 14 growth stages | CONTAINS InterPro DOMAIN/s: Molecular chaperone, heat shock protein, Hsp40, DnaJ , Heat shock protein DnaJ, N-terminal | BEST Arabidopsis thaliana protein match is: C…
Sopen04g034140.1	7.47355e-10	309.235	4.42969	encodes a protein whose sequence is similar to an isoflavone reductase | NAD(P)-binding Rossmann-fold superfamily protein | FUNCTIONS IN: oxidoreductase activity, acting on NADH or NADPH | INVOLVED IN: metabolic process | LOCATED IN: cellular_component unknown | EXPRESSED IN: sepal, male gametophyte, flower, carpel | EXPRESSED DURING: 4 anthesis, petal differentiation and expansion stage | CONTAI…
Sopen02g030340.1	5.23571e-06	10.8859	4.41446	UGT72E1 is an UDPG:coniferyl alcohol glucosyltransferase which specifically glucosylates sinapyl- and coniferyl aldehydes. The enzyme is thought to be involved in lignin metabolism. | UDP-glucosyl transferase 72E1 (UGT72E1) | CONTAINS InterPro DOMAIN/s: UDP-glucuronosyl/UDP-glucosyltransferase | BEST Arabidopsis thaliana protein match is: UDP-Glycosyltransferase superfamily protein
Sopen09g007290.1	3.75936e-09	9.74867	4.3725	Encodes a polygalacturonase inhibiting protein involved in plant defense response. PGIPs inhibit the activity of pectin degrading enzymes such as those produced by fungal pathogens. PGIP2 is induced by fungal infection and methyl jasmonate. | polygalacturonase inhibiting protein 2 (PGIP2) | FUNCTIONS IN: polygalacturonase inhibitor activity | INVOLVED IN: response to salt stress, signal transduct…
Sopen07g026230.1	0.00014689	2.23474	4.36683	B-box type zinc finger family protein | FUNCTIONS IN: zinc ion binding | INVOLVED IN: biological_process unknown | LOCATED IN: intracellular | CONTAINS InterPro DOMAIN/s: Zinc finger, B-box | BEST Arabidopsis thaliana protein match is: B-box type zinc finger family protein
Sopen12g023190.1	2.91131e-11	16.096	4.36168	member of MRP subfamily | multidrug resistance-associated protein 6 (MRP6) | CONTAINS InterPro DOMAIN/s: ATPase, AAA+ type, core , ABC transporter-like , ABC transporter integral membrane type 1 , ABC transporter, transmembrane domain, type 1 , ABC transporter, transmembrane domain , ABC transporter, conserved site | BEST Arabidopsis thaliana protein match is: multidrug resistance-associated prot…
Sopen05g028740.1	2.76346e-12	2.75608	4.35628	member of WRKY Transcription Factor | Group III | WRKY41 | FUNCTIONS IN: sequence-specific DNA binding transcription factor activity | INVOLVED IN: regulation of transcription, DNA-dependent, regulation of transcription | CONTAINS InterPro DOMAIN/s: DNA-binding WRKY | BEST Arabidopsis thaliana protein match is: WRKY family transcription factor
Sopen01g049970.1	2.21284e-08	4.42528	4.3185	Protein of unknown function (DUF579) | CONTAINS InterPro DOMAIN/s: Protein of unknown function DUF579 , Conserved hypothetical protein CHP01627 | BEST Arabidopsis thaliana protein match is: Protein of unknown function (DUF579)
Sopen09g031150.1	0.00151237	5.70935	4.30945	Bifunctional inhibitor/lipid-transfer protein/seed storage 2S albumin superfamily protein | FUNCTIONS IN: lipid binding | INVOLVED IN: lipid transport | LOCATED IN: anchored to membrane | EXPRESSED IN: 14 plant structures | EXPRESSED DURING: 10 growth stages | CONTAINS InterPro DOMAIN/s: Bifunctional inhibitor/plant lipid transfer protein/seed storage , Plant lipid transfer protein/seed storage/t…
Sopen01g046840.1	9.76127e-08	6.08012	4.27131	Basic blue protein (Cusacyanin) (Plantacyanin) (CBP) - Cucumis sativus (Cucumber), Encodes plantacyanin one of blue copper proteins. Involved in anther development and pollination. Expressed in the transmitting tract of the pistil. | plantacyanin (ARPN) | FUNCTIONS IN: electron carrier activity, copper ion binding | INVOLVED IN: pollination, anther development | LOCATED IN: middle lamella-contain…
Sopen11g028080.1	7.29679e-16	5.21186	4.23097	DHBP synthase RibB-like alpha/beta domain | FUNCTIONS IN: molecular_function unknown | INVOLVED IN: biological_process unknown | LOCATED IN: chloroplast | EXPRESSED IN: 22 plant structures | EXPRESSED DURING: 13 growth stages | CONTAINS InterPro DOMAIN/s: Sua5/YciO/YrdC/YwlC , DHBP synthase RibB-like alpha/beta domain , Sua5/YciO/YrdC, N-terminal | BEST Arabidopsis thaliana protein match is: DHBP…
Sopen06g020880.1	2.01008e-07	7.33918	4.22821	Probable aquaporin TIP-type RB7-5A (Tonoplast intrinsic protein, root-specific RB7-5A) (TobRB7) (RT-TIP) - Nicotiana tabacum (Common tobacco), Tonoplast intrinsic protein, transports ammonium (NH3) and methylammonium across the tonoplast membrane, gene expression shows diurnal regulation and is upregulated by ammonium (NH3). | tonoplast intrinsic protein 2, 3 (TIP2, 3) | CONTAINS InterPro DOMAIN/…
Sopen10g031410.1	3.72275e-09	27.0278	4.21946	NAD(P)-binding Rossmann-fold superfamily protein | FUNCTIONS IN: oxidoreductase activity, binding, catalytic activity | INVOLVED IN: oxidation reduction, metabolic process | LOCATED IN: peroxisome | EXPRESSED IN: leaf | CONTAINS InterPro DOMAIN/s: Short-chain dehydrogenase/reductase, conserved site , NAD(P)-binding domain , Glucose/ribitol dehydrogenase , Short-chain dehydrogenase/reductase SDR |…
Sopen05g003830.1	2.97213e-06	5.87373	4.2022	Encodes AST91 mRNA for sulfate transporter. | sulfate transporter 91 (AST91) | FUNCTIONS IN: sulfate transmembrane transporter activity | INVOLVED IN: sulfate transport, transport, transmembrane transport | LOCATED IN: integral to membrane, membrane | EXPRESSED IN: 22 plant structures | EXPRESSED DURING: 13 growth stages | CONTAINS InterPro DOMAIN/s: Sulphate transporter , Sulphate transporter/an…
Sopen07g023150.1	1.63248e-09	6.20782	4.14945	Isolated as a semidominant mutation defective in red -light responses. Encodes a nuclear localized bHLH protein that interacts with active PhyB protein. Negatively regulates phyB mediated red light responses. Involved in shade avoidance response. Protein abundance is negatively regulated by PhyB. | phytochrome interacting factor 4 (PIF4) | CONTAINS InterPro DOMAIN/s: Helix-loop-helix DNA-binding …
Sopen03g035640.1	1.85576e-07	7.85145	4.13206	Chloroplastic enzyme responsible for the synthesis of 16:1 fatty acids from galactolipids and sulpholipids. Uses ferredoxin as electron donor. | fatty acid desaturase 5 (FAD5) | CONTAINS InterPro DOMAIN/s: Fatty acid desaturase, type 1, core , Fatty acid desaturase, type 1 | BEST Arabidopsis thaliana protein match is: Fatty acid desaturase family protein
Sopen07g031790.1	4.17346e-07	2.72395	4.11593	Dynein light chain type 1 family protein | FUNCTIONS IN: microtubule motor activity | INVOLVED IN: microtubule-based process | LOCATED IN: microtubule associated complex | CONTAINS InterPro DOMAIN/s: Dynein light chain, type 1/2 | BEST Arabidopsis thaliana protein match is: Dynein light chain type 1 family protein
Sopen08g025270.1	7.92435e-12	54.6731	4.05654	P-glycoprotein 2 (PGP2) | FUNCTIONS IN: ATPase activity, coupled to transmembrane movement of substances | INVOLVED IN: transport, transmembrane transport | LOCATED IN: membrane | EXPRESSED IN: 22 plant structures | EXPRESSED DURING: 13 growth stages | CONTAINS InterPro DOMAIN/s: ATPase, AAA+ type, core , ABC transporter-like , ABC transporter, transmembrane domain, type 1 , ABC transporter integ…
Sopen02g032910.1	1.86172e-14	10.0784	4.05178	EXS (ERD1/XPR1/SYG1) family protein | LOCATED IN: integral to membrane | EXPRESSED IN: 21 plant structures | EXPRESSED DURING: 12 growth stages | CONTAINS InterPro DOMAIN/s: SPX, N-terminal , EXS, C-terminal | BEST Arabidopsis thaliana protein match is: EXS (ERD1/XPR1/SYG1) family protein
Sopen11g026190.1	6.40195e-13	47.9198	4.02495	Encodes a pheide a oxygenase (PAO). Accelerated cell death (acd1) mutants show rapid, spreading necrotic responses to both virulent and avirulent Pseudomonas syringae pv. maculicola or pv. tomato pathogens and to ethylene. | ACCELERATED CELL DEATH 1 (ACD1) | FUNCTIONS IN: iron-sulfur cluster binding, pheophorbide a oxygenase activity | INVOLVED IN: flower development, cell death, chlorophyll cata…
Sopen11g008170.1	2.31541e-15	782.454	3.92964	Flavonol synthase/flavanone 3-hydroxylase (EC 1.14.11.23) (EC 1.14.11.9) (FLS) - Solanum tuberosum (Potato), Encodes a flavonol synthase that catalyzes formation of flavonols from dihydroflavonols. | flavonol synthase 1 (FLS1) | CONTAINS InterPro DOMAIN/s: Oxoglutarate/iron-dependent oxygenase | BEST Arabidopsis thaliana protein match is: flavonol synthase 3 .
Sopen01g031780.1	0.0139095	34.2345	3.92509	Eukaryotic aspartyl protease family protein | FUNCTIONS IN: aspartic-type endopeptidase activity | INVOLVED IN: response to salt stress | LOCATED IN: cell wall, plasma membrane, membrane, plant-type cell wall | EXPRESSED IN: 6 plant structures | CONTAINS InterPro DOMAIN/s: Peptidase aspartic , Peptidase aspartic, catalytic , Peptidase A1 | BEST Arabidopsis thaliana protein match is: Eukaryotic as…
Sopen06g021430.1	1.09202e-06	55.4501	3.91323	hypothetical protein
Sopen11g006950.1	5.22651e-13	11.0444	3.90794	fumarylacetoacetase, putative | FUNCTIONS IN: fumarylacetoacetase activity, catalytic activity | INVOLVED IN: aromatic amino acid family metabolic process, metabolic process | LOCATED IN: cellular_component unknown | EXPRESSED IN: 23 plant structures | EXPRESSED DURING: 13 growth stages | CONTAINS InterPro DOMAIN/s: Fumarylacetoacetase, C-terminal-like , Fumarylacetoacetase, C-terminal-related , …
Sopen03g032470.1	2.73172e-11	94.8719	3.90382	Major facilitator superfamily protein | FUNCTIONS IN: transporter activity | INVOLVED IN: oligopeptide transport, response to karrikin | LOCATED IN: plasma membrane, membrane | EXPRESSED IN: 23 plant structures | EXPRESSED DURING: 13 growth stages | CONTAINS InterPro DOMAIN/s: Oligopeptide transporter , Major facilitator superfamily, general substrate transporter | BEST Arabidopsis thaliana prote…
Sopen01g051530.1	3.38026e-21	22.7407	3.87942	RING/U-box superfamily protein | FUNCTIONS IN: zinc ion binding | EXPRESSED IN: 22 plant structures | EXPRESSED DURING: 14 growth stages | CONTAINS InterPro DOMAIN/s: Zinc finger, RING-type, conserved site , Zinc finger, RING-type , Zinc finger, C3HC4 RING-type | BEST Arabidopsis thaliana protein match is: RING/U-box superfamily protein
Sopen10g033140.1	6.46777e-07	30.4211	3.85647	Cytochrome P450 76A2 (EC 1.14.-.-) (CYPLXXVIA2) (P-450EG7) - Solanum melongena (Eggplant) (Aubergine), member of CYP76G | cytochrome P450, family 76, subfamily G, polypeptide 1 (CYP76G1) | FUNCTIONS IN: electron carrier activity, monooxygenase activity, iron ion binding, oxygen binding, heme binding | INVOLVED IN: oxidation reduction | LOCATED IN: endomembrane system | EXPRESSED IN: stem, root | …
Sopen09g025350.1	1.72669e-06	10.6745	3.84417	Auxin biosynthetic gene regulated by RVE1. Overexpression leads to suppression of bri1 phenotype. | YUCCA 8 (YUC8) | FUNCTIONS IN: NADP or NADPH binding, oxidoreductase activity, monooxygenase activity, FAD binding, flavin-containing monooxygenase activity | INVOLVED IN: brassinosteroid mediated signaling pathway, auxin biosynthetic process | EXPRESSED IN: 11 plant structures | EXPRESSED DURING: …
Sopen10g031210.1	0.000528373	5.40623	3.81924	hypothetical protein
Sopen05g017080.1	6.53659e-05	56.6949	3.77621	ATPase, F1 complex, alpha subunit protein | FUNCTIONS IN: hydrogen ion transporting ATP synthase activity, rotational mechanism, poly(U) RNA binding, zinc ion binding | INVOLVED IN: proton transport, ATP metabolic process, ATP synthesis coupled proton transport | LOCATED IN: in 7 components | EXPRESSED IN: male gametophyte, juvenile leaf, cultured cell, leaf | EXPRESSED DURING: seedling growth, s…
Sopen06g034530.1	1.16934e-06	4.27263	3.77062	Auxin-responsive family protein | INVOLVED IN: multicellular organismal development | LOCATED IN: plasma membrane, membrane | EXPRESSED IN: 19 plant structures | EXPRESSED DURING: 9 growth stages | CONTAINS InterPro DOMAIN/s: Cytochrome b561, eukaryote , Uncharacterised conserved protein UCP037471 , Protein of unknown function DUF568, DOMON-like , DOMON related , Cytochrome b561/ferric reductase …
Sopen08g002690.1	6.85016e-05	5.96546	3.76022	embryo defective 1075 (emb1075) | FUNCTIONS IN: pyridoxal phosphate binding, carboxy-lyase activity, catalytic activity | INVOLVED IN: cellular amino acid metabolic process, embryo development ending in seed dormancy | LOCATED IN: cellular_component unknown | EXPRESSED IN: 25 plant structures | EXPRESSED DURING: 15 growth stages | CONTAINS InterPro DOMAIN/s: Pyridoxal phosphate-dependent transfer…
Sopen07g026570.1	1.41793e-12	4.36524	3.75671	HOPZ-ACTIVATED RESISTANCE 1 (ZAR1) | FUNCTIONS IN: ATP binding | INVOLVED IN: defense response, apoptosis | LOCATED IN: cellular_component unknown | EXPRESSED IN: 22 plant structures | EXPRESSED DURING: 13 growth stages | CONTAINS InterPro DOMAIN/s: NB-ARC , Disease resistance protein | BEST Arabidopsis thaliana protein match is: Disease resistance protein (CC-NBS-LRR class) family
Sopen09g030060.1	2.39101e-08	3.48166	3.71538	Protein of unknown function, DUF538 | FUNCTIONS IN: molecular_function unknown | INVOLVED IN: biological_process unknown | LOCATED IN: plasma membrane, vacuole | EXPRESSED IN: 25 plant structures | EXPRESSED DURING: 14 growth stages | CONTAINS InterPro DOMAIN/s: Protein of unknown function DUF538 | BEST Arabidopsis thaliana protein match is: Protein of unknown function, DUF538
Sopen08g027700.1	4.92203e-12	244.651	3.68871	hypothetical protein
Sopen11g018800.1	1.19001e-10	27.1947	3.66591	Rieske (2Fe-2S) domain-containing protein | FUNCTIONS IN: oxidoreductase activity, 2 iron, 2 sulfur cluster binding | INVOLVED IN: oxidation reduction | LOCATED IN: chloroplast thylakoid membrane, chloroplast, chloroplast envelope | EXPRESSED IN: 23 plant structures | EXPRESSED DURING: 14 growth stages | CONTAINS InterPro DOMAIN/s: Rieske (2Fe-2S) iron-sulphur domain
Sopen01g037300.1	2.87964e-05	3.44227	3.63616	FASCICLIN-like arabinogalactan-protein 10 (FLA10) | LOCATED IN: anchored to plasma membrane, plasma membrane, anchored to membrane | EXPRESSED IN: 17 plant structures | EXPRESSED DURING: 8 growth stages | CONTAINS InterPro DOMAIN/s: FAS1 domain | BEST Arabidopsis thaliana protein match is: FASCICLIN-like arabinogalactan protein 8
Sopen09g002390.1	0.000797589	9.23212	3.59305	Peroxidase superfamily protein | FUNCTIONS IN: peroxidase activity, heme binding | INVOLVED IN: defense response to fungus | EXPRESSED IN: 15 plant structures | EXPRESSED DURING: 7 growth stages | CONTAINS InterPro DOMAIN/s: Haem peroxidase , Plant peroxidase , Haem peroxidase, plant/fungal/bacterial | BEST Arabidopsis thaliana protein match is: Peroxidase superfamily protein
Sopen01g034870.1	5.21042e-06	3.12283	3.5857	serine carboxypeptidase-like 40 (scpl40) | FUNCTIONS IN: serine-type carboxypeptidase activity | INVOLVED IN: proteolysis | LOCATED IN: endomembrane system | EXPRESSED IN: 8 plant structures | EXPRESSED DURING: 4 anthesis, C globular stage, petal differentiation and expansion stage | CONTAINS InterPro DOMAIN/s: Peptidase S10, serine carboxypeptidase , Peptidase S10, serine carboxypeptidase, activ…
Sopen05g003630.1	1.30098e-07	23.9907	3.57368	Encodes a member of the NAC transcription factor gene family. It is expressed in floral primordia and upregulated by AP3 and PI. Its expression is associated with leaf senescence. | NAC-like, activated by AP3/PI (NAP) | CONTAINS InterPro DOMAIN/s: No apical meristem (NAM) protein | BEST Arabidopsis thaliana protein match is: NAC domain containing protein 25
Sopen06g035440.1	1.60298e-08	11.8065	3.57363	Encodes a protein similar to photosystem II reaction center subunit W. | photosystem II reaction center W (PSBW) | FUNCTIONS IN: molecular_function unknown | INVOLVED IN: biological_process unknown | LOCATED IN: chloroplast thylakoid membrane | EXPRESSED IN: 22 plant structures | EXPRESSED DURING: 13 growth stages | CONTAINS InterPro DOMAIN/s: Photosystem II protein PsbW, class 2
Sopen06g028980.1	6.50557e-09	2.67713	3.56187	Nodulin MtN3 family protein | INVOLVED IN: biological_process unknown | LOCATED IN: endomembrane system, integral to membrane, membrane | EXPRESSED IN: 22 plant structures | EXPRESSED DURING: 13 growth stages | CONTAINS InterPro DOMAIN/s: MtN3/saliva-related transmembrane protein, conserved region , RAG1-activating protein 1 homologue , RAG1-activating protein-1-related | BEST Arabidopsis thalian…
Sopen05g028380.1	2.02397e-08	7.92775	3.55739	Heavy metal transport/detoxification superfamily protein | FUNCTIONS IN: metal ion binding | INVOLVED IN: metal ion transport | LOCATED IN: cellular_component unknown | EXPRESSED IN: 22 plant structures | EXPRESSED DURING: 14 growth stages | CONTAINS InterPro DOMAIN/s: Heavy metal transport/detoxification protein | BEST Arabidopsis thaliana protein match is: Heavy metal transport/detoxification s…
Sopen12g028770.1	3.79715e-13	54.5148	3.55316	Encodes glutathione transferase belonging to the theta class of GSTs. Naming convention according to Wagner et al. (2002). | glutathione S-transferase THETA 1 (GSTT1) | FUNCTIONS IN: glutathione transferase activity | INVOLVED IN: toxin catabolic process | LOCATED IN: peroxisome, cytoplasm | EXPRESSED IN: 22 plant structures | EXPRESSED DURING: 13 growth stages | CONTAINS InterPro DOMAIN/s: Thior…
Sopen03g006340.1	5.20217e-13	19.1059	3.5506	Plant protein of unknown function (DUF827) | CONTAINS InterPro DOMAIN/s: Protein of unknown function DUF827, plant | BEST Arabidopsis thaliana protein match is: Plant protein of unknown function (DUF827)
Sopen07g027150.1	3.4275e-10	131.772	3.5398	Phosphoenolpyruvate carboxylase, housekeeping isozyme (EC 4.1.1.31) (PEPCase) (PEPC 1) - Glycine max (Soybean), Encodes one of four Arabidopsis phosphoenolpyruvate carboxylase proteins. | phosphoenolpyruvate carboxylase 1 (PPC1) | FUNCTIONS IN: protein binding, phosphoenolpyruvate carboxylase activity | INVOLVED IN: response to salt stress, tricarboxylic acid cycle | LOCATED IN: cytosol, apoplast…
Sopen12g030730.1	2.11681e-07	4.725	3.51629	hypothetical protein
Sopen12g031990.1	5.16982e-09	3.58733	3.48931	Belongs to five-member BRX gene family. Arabidopsis BRX genes share high levels of similarity among each others, with several conserved domains. The most distinct is BRX domain - highly conserved in all BRX genes among distantly related species. This protein-protein interaction domain is required and sufficient for BRX activity. BRX encodes a key regulator of cell proliferation and elongation in …
Sopen12g005010.1	1.06154e-10	117.172	3.47644	Encodes CBL-interacting protein kinase 6 (CIPK6). Required for development and salt tolerance. | SOS3-interacting protein 3 (SIP3) | FUNCTIONS IN: protein serine/threonine kinase activity, protein kinase activity, kinase activity, ATP binding | INVOLVED IN: in 6 processes | LOCATED IN: cellular_component unknown | EXPRESSED IN: 22 plant structures | EXPRESSED DURING: 13 growth stages | CONTAINS I…
Sopen11g025270.1	6.53427e-09	28.2424	3.46226	Encodes a lipase that hydrolyzes phosphatidylcholine, glycolipids as well as triacylglycerols. | alpha/beta-Hydrolases superfamily protein | FUNCTIONS IN: galactolipase activity, triglyceride lipase activity, phospholipase A1 activity | INVOLVED IN: lipid metabolic process | LOCATED IN: chloroplast | EXPRESSED IN: 12 plant structures | EXPRESSED DURING: 4 anthesis, C globular stage, petal differe…
Sopen03g025110.1	1.44953e-11	7.57997	3.44037	Metacaspase AtMCP1b. Arginine/lysine-specific cysteine protease activity. Induces apoptosis in yeast. Contains Pfam profile PF00656: ICE-like protease (caspase) p20 domain | metacaspase 1 (AMC1) | FUNCTIONS IN: cysteine-type endopeptidase activity | INVOLVED IN: proteolysis, induction of apoptosis | LOCATED IN: chloroplast | EXPRESSED IN: 23 plant structures | EXPRESSED DURING: 15 growth stages |…
Sopen10g013390.1	6.50273e-11	5.52211	3.43737	Tetratricopeptide repeat (TPR)-like superfamily protein | FUNCTIONS IN: binding | INVOLVED IN: biological_process unknown | LOCATED IN: chloroplast, chloroplast stroma | EXPRESSED IN: cotyledon | CONTAINS InterPro DOMAIN/s: Tetratricopeptide-like helical , Tetratricopeptide repeat-containing , Tetratricopeptide repeat
Sopen00g001040.1	7.1206e-05	70.4633	3.42647	ATP synthase subunit alpha, mitochondrial (EC 3.6.3.14) - Nicotiana plumbaginifolia (Leadwort-leaved tobacco), ATPase, F1 complex, alpha subunit protein | FUNCTIONS IN: hydrogen ion transporting ATP synthase activity, rotational mechanism, poly(U) RNA binding, zinc ion binding | INVOLVED IN: proton transport, ATP metabolic process, ATP synthesis coupled proton transport | LOCATED IN: in 7 compone…
Sopen06g029650.1	5.98271e-07	8.32384	3.42297	GUN, genomes uncoupled, is necessary for coupling the expression of some nuclear genes to the functional state of the chloroplast. Binds to the magnesium chelatase complex and promotes formation of the substrate,a tetrapyrrole signaling molecule. Porphyrin-binding protein that enhances the activity of Mg-chelatase. Although required for chlorophyll accumulation under normal growth conditions, GUN…
Sopen01g047230.1	1.10686e-09	17.6454	3.41941	hypothetical protein
Sopen08g020650.1	4.06928e-05	5.0203	3.41221	Exostosin family protein | FUNCTIONS IN: catalytic activity | INVOLVED IN: biological_process unknown | LOCATED IN: mitochondrion, membrane | CONTAINS InterPro DOMAIN/s: Exostosin-like | BEST Arabidopsis thaliana protein match is: Exostosin family protein
Sopen12g001030.1	1.10778e-08	9.19508	3.39396	RING/U-box superfamily protein | FUNCTIONS IN: zinc ion binding | LOCATED IN: endomembrane system | CONTAINS InterPro DOMAIN/s: Zinc finger, RING-type , Zinc finger, C3HC4 RING-type | BEST Arabidopsis thaliana protein match is: RING/U-box superfamily protein
Sopen09g035720.1	4.98563e-07	315.852	3.38463	hypothetical protein
Sopen04g034310.1	1.37868e-09	2.77063	3.37819	HXXXD-type acyl-transferase family protein | FUNCTIONS IN: transferase activity, transferring acyl groups other than amino-acyl groups, transferase activity | INVOLVED IN: biological_process unknown | LOCATED IN: cellular_component unknown | EXPRESSED IN: synergid, pollen tube | CONTAINS InterPro DOMAIN/s: Transferase | BEST Arabidopsis thaliana protein match is: HXXXD-type acyl-transferase famil…
Sopen08g020430.1	0.000203222	2.58084	3.34982	late embryogenesis abundant protein-related / LEA protein-related | CONTAINS InterPro DOMAIN/s: Root cap | BEST Arabidopsis thaliana protein match is: Late embryogenesis abundant (LEA) protein-related
Sopen10g032960.1	2.52895e-10	8.89543	3.34815	Nuclear gene that encodes a plastidial division protein (FtsZ2-2). | FTSZ2-2 | FUNCTIONS IN: structural molecule activity, GTP binding, GTPase activity | INVOLVED IN: protein polymerization | LOCATED IN: chloroplast stroma, chloroplast, membrane | EXPRESSED IN: 22 plant structures | EXPRESSED DURING: 13 growth stages | CONTAINS InterPro DOMAIN/s: Cell division protein FtsZ, N-terminal , Cell divi…
Sopen07g028650.1	0.00172542	8.34384	3.33281	hypothetical protein
Sopen11g007250.1	2.34458e-08	4.19878	3.32611	Encodes a scarecrow-like protein (SCL13). Member of GRAS gene family. | SCARECROW-like 13 (SCL13) | CONTAINS InterPro DOMAIN/s: Transcription factor GRAS | BEST Arabidopsis thaliana protein match is: scarecrow-like 5
Sopen10g033870.1	1.4344e-10	12.6534	3.31713	RING/U-box superfamily protein | FUNCTIONS IN: zinc ion binding | CONTAINS InterPro DOMAIN/s: Zinc finger, RING-type , Zinc finger, C3HC4 RING-type | BEST Arabidopsis thaliana protein match is: RING/U-box superfamily protein
Sopen01g051110.1	2.80629e-05	8.55136	3.3029	maternal effect embryo arrest 14 (MEE14) | FUNCTIONS IN: molecular_function unknown | INVOLVED IN: defense response to fungus, embryo development ending in seed dormancy | LOCATED IN: chloroplast | EXPRESSED IN: 22 plant structures | EXPRESSED DURING: 13 growth stages
Sopen03g004660.1	2.47495e-09	34.329	3.29533	Remorin (pp34) - Solanum tuberosum (Potato), Remorin family protein | CONTAINS InterPro DOMAIN/s: Remorin, C-terminal , Remorin, N-terminal | BEST Arabidopsis thaliana protein match is: Remorin family protein
Sopen02g025830.1	8.07013e-10	40.4715	3.28164	1-aminocyclopropane-1-carboxylate oxidase (EC 1.14.17.4) (ACC oxidase) (Ethylene-forming enzyme) (EFE) - Actinidia chinensis (Kiwi) (Yangtao), Encodes 1-aminocyclopropane-1-carboxylate oxidase | ethylene-forming enzyme (EFE) | FUNCTIONS IN: 1-aminocyclopropane-1-carboxylate oxidase activity | INVOLVED IN: response to fungus, ethylene biosynthetic process | EXPRESSED IN: 22 plant structures | EXPR…
Sopen02g017190.1	3.25811e-10	8.25742	3.27733	member of Anion channel protein family | chloride channel B (CLC-B) | FUNCTIONS IN: nitrate:hydrogen symporter activity, anion channel activity, voltage-gated chloride channel activity | INVOLVED IN: chloride transport, transmembrane transport | LOCATED IN: plant-type vacuole membrane, intracellular | EXPRESSED IN: 13 plant structures | EXPRESSED DURING: 8 growth stages | CONTAINS InterPro DOMAIN…
Sopen08g025460.1	1.23837e-07	201.286	3.2769	hypothetical protein
Sopen08g004890.1	7.12614e-09	6.56452	3.27679	unknown protein | FUNCTIONS IN: molecular_function unknown | INVOLVED IN: biological_process unknown | LOCATED IN: endomembrane system | EXPRESSED IN: flower | EXPRESSED DURING: 4 anthesis | BEST Arabidopsis thaliana protein match is: unknown protein
Sopen12g006230.1	7.65963e-12	6.82678	3.25074	ATP synthase protein I -related | LOCATED IN: chloroplast | EXPRESSED IN: 22 plant structures | EXPRESSED DURING: 13 growth stages
Sopen08g027680.1	2.81125e-10	3.39214	3.23886	unknown protein | FUNCTIONS IN: molecular_function unknown | INVOLVED IN: biological_process unknown | LOCATED IN: chloroplast, chloroplast stroma | EXPRESSED IN: 22 plant structures | EXPRESSED DURING: 14 growth stages
Sopen02g020090.1	2.28507e-06	10.4912	3.20727	Chlorophyll a-b binding protein 21, chloroplast precursor (LHCII type I CAB-21) (LHCP) - Nicotiana tabacum (Common tobacco), Subunit of light-harvesting complex II (LHCII),which absorbs light and transfers energy to the photosynthetic reaction center. | chlorophyll A/B binding protein 1 (CAB1) | FUNCTIONS IN: chlorophyll binding | INVOLVED IN: photosynthesis | LOCATED IN: light-harvesting complex…
Sopen05g004830.1	3.60861e-05	2.88412	3.201	leucine-rich repeat transmembrane protein kinase family protein | FUNCTIONS IN: protein serine/threonine kinase activity, kinase activity, ATP binding | INVOLVED IN: transmembrane receptor protein tyrosine kinase signaling pathway, protein amino acid phosphorylation | LOCATED IN: endomembrane system | EXPRESSED IN: 21 plant structures | EXPRESSED DURING: 13 growth stages | CONTAINS InterPro DOMAI…
Sopen01g044730.1	4.11137e-06	115.833	3.18467	hypothetical protein
Sopen12g004640.1	0.00231476	32.4859	3.17346	Bifunctional inhibitor/lipid-transfer protein/seed storage 2S albumin superfamily protein | FUNCTIONS IN: lipid binding | INVOLVED IN: lipid transport | LOCATED IN: chloroplast thylakoid membrane, apoplast, chloroplast, membrane | EXPRESSED IN: 21 plant structures | EXPRESSED DURING: 13 growth stages | CONTAINS InterPro DOMAIN/s: Bifunctional inhibitor/plant lipid transfer protein/seed storage , …
Sopen06g015110.1	5.64908e-10	6.17983	3.16635	Wound-induced protein 1 - Solanum tuberosum (Potato), A senescence-associated gene whose expression is induced in response to treatment with Nep1, a fungal protein that causes necrosis. | senescence associated gene 20 (SAG20) | CONTAINS InterPro DOMAIN/s: Wound-induced protein, Wun1, subgroup , Wound-induced protein, Wun1 | BEST Arabidopsis thaliana protein match is: Nuclear transport factor 2 (N…
Sopen10g035960.1	7.00611e-10	25.1536	3.15698	unknown protein | FUNCTIONS IN: molecular_function unknown | INVOLVED IN: biological_process unknown | LOCATED IN: chloroplast thylakoid membrane | EXPRESSED IN: 23 plant structures | EXPRESSED DURING: 13 growth stages
Sopen02g016870.1	0.00471944	109.953	3.14938	Carbonic anhydrase, chloroplast precursor (EC 4.2.1.1) (Carbonate dehydratase) - Nicotiana tabacum (Common tobacco), Encodes a beta carbonic anhydrase likely to be localized in the cytoplasm. Expression of its mRNA is seen in etiolated seedlings and points to a possible nonphotosynthetic role for this isoform. | carbonic anhydrase 2 (CA2) | FUNCTIONS IN: carbonate dehydratase activity, zinc ion b…
Sopen03g034880.1	2.29769e-06	19.5438	3.14683	Encodes a chlorophyll a/b-binding protein that is more similar to the PSI Cab proteins than the PSII cab proteins. The predicted protein is about 20 amino acids shorter than most known Cab proteins. | light-harvesting chlorophyll-protein complex I subunit A4 (LHCA4) | FUNCTIONS IN: chlorophyll binding | INVOLVED IN: response to karrikin, photosynthesis | LOCATED IN: in 7 components | EXPRESSED IN…
Sopen07g001670.1	3.76662e-18	9.65039	3.14356	ACCUMULATION OF PHOTOSYSTEM ONE 2 | ACCUMULATION OF PHOTOSYSTEM ONE 2 (APO2) | FUNCTIONS IN: molecular_function unknown | INVOLVED IN: embryo development ending in seed dormancy | LOCATED IN: chloroplast | EXPRESSED IN: 21 plant structures | EXPRESSED DURING: 13 growth stages | CONTAINS InterPro DOMAIN/s: Protein of unknown function DUF794, plant | BEST Arabidopsis thaliana protein match is: Arab…
Sopen12g001220.1	7.26328e-08	3.67066	3.13473	homolog of yeast autophagy 18 (ATG18) F (G18F) | FUNCTIONS IN: molecular_function unknown | INVOLVED IN: response to starvation | LOCATED IN: chloroplast | EXPRESSED IN: 24 plant structures | EXPRESSED DURING: 15 growth stages | CONTAINS InterPro DOMAIN/s: WD40 repeat-like-containing domain , Breast carcinoma amplified sequence 3 , WD40 repeat , WD40/YVTN repeat-like-containing domain , WD40 repe…
Sopen12g006800.1	3.21058e-13	73.6818	3.13079	Lhcb3 protein is a component of the main light harvesting chlorophyll a/b-protein complex of Photosystem II (LHC II). | light-harvesting chlorophyll B-binding protein 3 (LHCB3) | FUNCTIONS IN: structural molecule activity | INVOLVED IN: photosynthesis | LOCATED IN: light-harvesting complex, thylakoid, chloroplast thylakoid membrane, chloroplast | EXPRESSED IN: 24 plant structures | EXPRESSED DURI…
Sopen07g022710.1	2.19394e-11	6.73323	3.12585	UDP-Glycosyltransferase superfamily protein | FUNCTIONS IN: transferase activity, transferring hexosyl groups, UDP-glycosyltransferase activity | INVOLVED IN: metabolic process | LOCATED IN: cellular_component unknown | EXPRESSED IN: 20 plant structures | EXPRESSED DURING: 13 growth stages | CONTAINS InterPro DOMAIN/s: UDP-glucuronosyl/UDP-glucosyltransferase | BEST Arabidopsis thaliana protein m…
Sopen12g034810.1	1.15611e-05	57.2478	3.12074	Pleiotropic drug resistance protein 1 (NtPDR1) - Nicotiana tabacum (Common tobacco), ABC transporter family involved in ABA transport and resistance to lead. Localizes to plasma membrane. Upregulated by lead. Expressed in leaves, flowers, stomata and roots. | pleiotropic drug resistance 12 (PDR12) | CONTAINS InterPro DOMAIN/s: ATPase, AAA+ type, core , ABC transporter-like , Plant PDR ABC transpo…
Sopen12g021950.1	8.3014e-12	7.86641	3.12056	Encodes a chloroplast-targeted protein localized in the stroma that is a novel component essential for NDH-mediated non-photochemical reduction of the plastoquinone pool in chlororespiratory electron transport. | post-illumination chlorophyll fluorescence increase (PIFI) | FUNCTIONS IN: molecular_function unknown | INVOLVED IN: chlororespiration | LOCATED IN: chloroplast stroma | EXPRESSED IN: 21…
Sopen11g001350.1	2.58382e-11	10.9605	3.1092	Plastid-lipid associated protein PAP / fibrillin family protein | FUNCTIONS IN: structural molecule activity | INVOLVED IN: biological_process unknown | LOCATED IN: chloroplast | EXPRESSED IN: 23 plant structures | EXPRESSED DURING: 15 growth stages | CONTAINS InterPro DOMAIN/s: Plastid lipid-associated protein/fibrillin | BEST Arabidopsis thaliana protein match is: Plastid-lipid associated prote…
Sopen09g001730.1	4.9882e-13	5.84832	3.10476	Pectin lyase-like superfamily protein | CONTAINS InterPro DOMAIN/s: Pectin lyase fold/virulence factor , AmbAllergen , Pectate lyase/Amb allergen , Pectin lyase fold | BEST Arabidopsis thaliana protein match is: Pectin lyase-like superfamily protein
Sopen05g005300.1	3.78922e-05	93.7281	3.10038	Major facilitator superfamily protein | FUNCTIONS IN: transporter activity | INVOLVED IN: oligopeptide transport | LOCATED IN: membrane | EXPRESSED IN: 23 plant structures | EXPRESSED DURING: 13 growth stages | CONTAINS InterPro DOMAIN/s: Oligopeptide transporter , Major facilitator superfamily, general substrate transporter | BEST Arabidopsis thaliana protein match is: peptide transporter 1
Sopen02g031540.1	5.73783e-09	36.3268	3.09722	NAD(P)-binding Rossmann-fold superfamily protein | FUNCTIONS IN: coenzyme binding, binding, cinnamoyl-CoA reductase activity, catalytic activity | INVOLVED IN: lignin biosynthetic process, cellular metabolic process, metabolic process | LOCATED IN: cellular_component unknown | EXPRESSED IN: 22 plant structures | EXPRESSED DURING: 13 growth stages | CONTAINS InterPro DOMAIN/s: NAD-dependent epimer…
Sopen08g021970.1	2.84013e-13	17.8282	3.0918	Encodes a hemoglobin (Hb) with a central domain similar to the truncated Hbs of bacteria, protozoa and fungi. The 3D structure of these types of Hbs is a 2-on-2 arrangement of alpha-helices as opposed to the 3-on-3 arrangement of the standard globin fold. This type of Hb is not found in animals or yeast. | hemoglobin 3 (GLB3) | CONTAINS InterPro DOMAIN/s: Globin, truncated bacterial-like , Globin…
Sopen06g019380.1	1.61007e-14	108.37	3.08122	Photosystem I reaction center subunit II, chloroplast precursor (Photosystem I 20 kDa subunit) (PSI-D) - Nicotiana sylvestris (Wood tobacco), Encodes a protein predicted by sequence similarity with spinach PsaD to be photosystem I reaction center subunit II (PsaD2) | photosystem I subunit D-2 (PSAD-2) | FUNCTIONS IN: molecular_function unknown | INVOLVED IN: photosynthesis | LOCATED IN: in 6 comp…
Sopen12g006260.1	5.06195e-13	3.90378	3.07751	The mutations at MAX2 cause increased hypocotyl and petiole elongation in light-grown seedlings. Positional cloning identifies MAX2 as a member of the F-box leucine-rich repeat family of proteins. MAX2 is identical to ORE9, a proposed regulator of leaf senescence. Involved in positive regulation of light responses. | MORE AXILLARY BRANCHES 2 (MAX2) | BEST Arabidopsis thaliana protein match is: F-…
Sopen02g027420.1	1.00772e-12	21.0228	3.05722	unknown protein | FUNCTIONS IN: molecular_function unknown | INVOLVED IN: biological_process unknown | LOCATED IN: cellular_component unknown | EXPRESSED IN: 22 plant structures | EXPRESSED DURING: 13 growth stages
Sopen06g019940.1	3.57565e-09	6.42881	3.04591	FUNCTIONS IN: molecular_function unknown | INVOLVED IN: biological_process unknown | LOCATED IN: cellular_component unknown | BEST Arabidopsis thaliana protein match is: embryo defective 2170
Sopen04g027740.1	0.00051854	27.3385	3.03483	encodes a member of the ERF (ethylene response factor) subfamily B-4 of ERF/AP2 transcription factor family. The protein contains one AP2 domain. There are 7 members in this subfamily. | ethylene response factor 110 (ERF110) | FUNCTIONS IN: DNA binding, sequence-specific DNA binding transcription factor activity | INVOLVED IN: regulation of transcription, DNA-dependent | LOCATED IN: nucleus | CON…
Sopen09g011690.1	7.7231e-05	2.31375	3.0244	hypothetical protein
Sopen03g005470.1	1.22625e-13	6.89697	3.01624	Peroxisomal membrane 22 kDa (Mpv17/PMP22) family protein | FUNCTIONS IN: molecular_function unknown | INVOLVED IN: biological_process unknown | LOCATED IN: integral to membrane | CONTAINS InterPro DOMAIN/s: Mpv17/PMP22 | BEST Arabidopsis thaliana protein match is: Peroxisomal membrane 22 kDa (Mpv17/PMP22) family protein

## Sheet: Table S5_styles downreg
Table S5. All signficantly downregulated genes in styles of LA1777 vs. LA0407.
cpm, counts per million
Gene	P Value	Mean Expression (cpm)	Fold change	1/FC	Annotation
Sopen02g013130.1	1.21758e-21	5.8709	0.00060396	1655.74	Chaperone DnaJ-domain superfamily protein | FUNCTIONS IN: heat shock protein binding | INVOLVED IN: protein folding | LOCATED IN: chloroplast | EXPRESSED IN: 18 plant structures | EXPRESSED DURING: 11 growth stages | CONTAINS InterPro DOMAIN/s: Molecular chaperone, heat shock protein, Hsp40, DnaJ , Heat shock protein DnaJ, N-terminal | BEST Arabidopsis thaliana protein match is: Chaperone DnaJ-do…
Sopen06g025130.1	1.63878e-18	42.6846	0.00262378	381.13	2-oxoglutarate (2OG) and Fe(II)-dependent oxygenase superfamily protein | FUNCTIONS IN: oxidoreductase activity | EXPRESSED IN: root | CONTAINS InterPro DOMAIN/s: Oxoglutarate/iron-dependent oxygenase | BEST Arabidopsis thaliana protein match is: 2-oxoglutarate (2OG) and Fe(II)-dependent oxygenase superfamily protein
Sopen07g001060.1	1.95831e-12	59.7506	0.00694152	144.061	hypothetical protein
Sopen09g031510.1	6.24418e-08	16.0006	0.0113504	88.1023	Encodes S-adenosyl-L-methionine: transcaffeoyl Coenzyme A 3-O-methyltransferase. | caffeoyl-CoA 3-O-methyltransferase (CCOAMT) | CONTAINS InterPro DOMAIN/s: O-methyltransferase, family 3 | BEST Arabidopsis thaliana protein match is: S-adenosyl-L-methionine-dependent methyltransferases superfamily protein
Sopen12g009500.1	8.91311e-14	17.256	0.0162348	61.5961	Pectin lyase-like superfamily protein | FUNCTIONS IN: polygalacturonase activity | INVOLVED IN: carbohydrate metabolic process | LOCATED IN: endomembrane system | EXPRESSED IN: embryo, pedicel | EXPRESSED DURING: 4 anthesis, C globular stage | CONTAINS InterPro DOMAIN/s: Pectin lyase fold/virulence factor , Pectin lyase fold , Glycoside hydrolase, family 28 , Parallel beta-helix repeat | BEST Ara…
Sopen07g002470.1	1.01242e-14	351.674	0.0165381	60.4663	hypothetical protein
Sopen02g025990.1	7.01778e-19	9.21743	0.0186151	53.7198	AMP-dependent synthetase and ligase family protein | FUNCTIONS IN: catalytic activity | INVOLVED IN: metabolic process | EXPRESSED IN: embryo, sepal, male gametophyte, carpel, stamen | EXPRESSED DURING: 4 anthesis, C globular stage, petal differentiation and expansion stage | CONTAINS InterPro DOMAIN/s: AMP-dependent synthetase/ligase | BEST Arabidopsis thaliana protein match is: acyl activating …
Sopen09g004370.1	2.52902e-17	93.379	0.0190155	52.5886	PAP20 | FUNCTIONS IN: protein serine/threonine phosphatase activity, acid phosphatase activity | INVOLVED IN: biological_process unknown | LOCATED IN: endomembrane system | EXPRESSED IN: 10 plant structures | EXPRESSED DURING: 4 anthesis, petal differentiation and expansion stage | CONTAINS InterPro DOMAIN/s: Metallophosphoesterase , Purple acid phosphatase-like, N-terminal | BEST Arabidopsis tha…
Sopen09g032440.1	1.93352e-09	9.34415	0.0224956	44.4531	hypothetical protein
Sopen03g029530.1	6.49198e-11	16.7027	0.0225245	44.3961	hypothetical protein
Sopen00g008620.1	4.72961e-11	126.706	0.0225882	44.2708	UDP-glucosyl transferase 85A2 (UGT85A2) | FUNCTIONS IN: UDP-glycosyltransferase activity, transferase activity, transferring glycosyl groups, glucuronosyltransferase activity | INVOLVED IN: metabolic process | LOCATED IN: cellular_component unknown | EXPRESSED IN: 21 plant structures | EXPRESSED DURING: 11 growth stages | CONTAINS InterPro DOMAIN/s: UDP-glucuronosyl/UDP-glucosyltransferase | BEST…
Sopen02g020630.1	1.17258e-19	43.3962	0.0298858	33.4607	GDSL-like Lipase/Acylhydrolase superfamily protein | FUNCTIONS IN: hydrolase activity, acting on ester bonds, carboxylesterase activity | INVOLVED IN: lipid metabolic process | LOCATED IN: endomembrane system | EXPRESSED IN: 19 plant structures | EXPRESSED DURING: 13 growth stages | CONTAINS InterPro DOMAIN/s: Lipase, GDSL | BEST Arabidopsis thaliana protein match is: GDSL-like Lipase/Acylhydrola…
Sopen11g026890.1	1.3395e-14	53.5136	0.0355805	28.1052	Encodes an alcohol-forming fatty acyl-CoA reductase, involved in cuticular wax biosynthesis. Lines carrying recessive mutations are deficient in primary alcohol and have glossy stem surfaces. | ECERIFERUM 4 (CER4) | FUNCTIONS IN: oxidoreductase activity, acting on the CH-CH group of donors, fatty-acyl-CoA reductase (alcohol-forming) activity | INVOLVED IN: microsporogenesis, wax biosynthetic proc…
Sopen09g032450.1	2.5517e-08	19.5976	0.0356885	28.0202	hypothetical protein
Sopen02g018410.1	3.35442e-14	4.28627	0.036487	27.407	cinnamyl alcohol dehydrogenase 9 (CAD9) | FUNCTIONS IN: oxidoreductase activity, zinc ion binding | INVOLVED IN: oxidation reduction | LOCATED IN: apoplast | EXPRESSED IN: 25 plant structures | EXPRESSED DURING: 15 growth stages | CONTAINS InterPro DOMAIN/s: GroES-like , Alcohol dehydrogenase GroES-like , Alcohol dehydrogenase, zinc-containing, conserved site , Alcohol dehydrogenase, C-terminal ,…
Sopen09g032430.1	2.75468e-19	11.6305	0.0393244	25.4295	hypothetical protein
Sopen09g028310.1	9.45263e-11	4.25102	0.0394436	25.3527	11S globulin subunit beta precursor | 11S globulin delta chain (11S globulin basic chain)) - Cucurbita maxima (Pumpkin) (Winter squash), Encodes a 12S seed storage protein. The Landsberg erecta genome contains another copy of 12S globulin gene, CRA2, which is located tandemly with CRA1. Protein is tyrosine-phosphorylated and its phosphorylation state is modulated in response to ABA in Arabidopsis…
Sopen07g006680.1	1.60683e-08	24.5236	0.0491633	20.3404	Peroxidase family protein | FUNCTIONS IN: peroxidase activity, heme binding | INVOLVED IN: oxidation reduction, response to oxidative stress | LOCATED IN: endomembrane system | EXPRESSED IN: hypocotyl, root | CONTAINS InterPro DOMAIN/s: Haem peroxidase , Plant peroxidase , Peroxidases heam-ligand binding site , Haem peroxidase, plant/fungal/bacterial , Peroxidase, active site | BEST Arabidopsis t…
Sopen04g034210.1	7.38243e-14	16.9054	0.0494203	20.2346	Glycosyl hydrolase superfamily protein | FUNCTIONS IN: cation binding, hydrolase activity, hydrolyzing O-glycosyl compounds, catalytic activity | INVOLVED IN: carbohydrate metabolic process | LOCATED IN: endomembrane system | EXPRESSED IN: 17 plant structures | EXPRESSED DURING: 4 anthesis, C globular stage, 4 leaf senescence stage, petal differentiation and expansion stage, E expanded cotyledon …
Sopen07g001240.1	4.24231e-11	53.4103	0.0706509	14.1541	Glycosyl hydrolase family protein with chitinase insertion domain | FUNCTIONS IN: cation binding, chitinase activity, hydrolase activity, hydrolyzing O-glycosyl compounds, catalytic activity | INVOLVED IN: carbohydrate metabolic process | LOCATED IN: cell wall | EXPRESSED IN: 10 plant structures | EXPRESSED DURING: LP.04 four leaves visible, 4 anthesis, C globular stage | CONTAINS InterPro DOMAIN…
Sopen02g014540.1	6.97366e-17	48.9366	0.0729073	13.716	Protein of unknown function (duplicated DUF1399) | CONTAINS InterPro DOMAIN/s: Protein of unknown function DUF1399 | BEST Arabidopsis thaliana protein match is: Protein of unknown function (duplicated DUF1399)
Sopen01g038750.1	4.75671e-09	15.4947	0.0755811	13.2308	Pectin lyase-like superfamily protein | FUNCTIONS IN: polygalacturonase activity | INVOLVED IN: carbohydrate metabolic process | LOCATED IN: endomembrane system | EXPRESSED IN: 22 plant structures | EXPRESSED DURING: 14 growth stages | CONTAINS InterPro DOMAIN/s: Pectin lyase fold/virulence factor , Glycoside hydrolase, family 28 , Pectin lyase fold , Parallel beta-helix repeat | BEST Arabidopsis…
Sopen01g051580.1	1.56579e-14	200.534	0.0814625	12.2756	hypothetical protein
Sopen01g001730.1	1.48826e-14	21.136	0.0829613	12.0538	receptor like protein 32 (RLP32) | FUNCTIONS IN: kinase activity | INVOLVED IN: signal transduction, defense response | LOCATED IN: endomembrane system | EXPRESSED IN: 22 plant structures | EXPRESSED DURING: 13 growth stages | CONTAINS InterPro DOMAIN/s: Leucine-rich repeat-containing N-terminal domain, type 2 , Leucine-rich repeat | BEST Arabidopsis thaliana protein match is: receptor like prote…
Sopen05g032130.1	5.23433e-05	41.7048	0.083817	11.9308	Pleiotropic drug resistance protein 1 (NtPDR1) - Nicotiana tabacum (Common tobacco), ABC transporter family involved in ABA transport and resistance to lead. Localizes to plasma membrane. Upregulated by lead. Expressed in leaves, flowers, stomata and roots. | pleiotropic drug resistance 12 (PDR12) | CONTAINS InterPro DOMAIN/s: ATPase, AAA+ type, core , ABC transporter-like , Plant PDR ABC transpo…
Sopen05g002810.1	4.11498e-10	5.80531	0.0903704	11.0656	encodes a cytosolic thioredoxin that reduces disulfide bridges of target proteins by the reversible formation of a disulfide bridge between two neighboring Cys residues present in the active site. Thioredoxins have been found to regulate a variety of biological reactions in prokaryotic and eukaryotic cells. | thioredoxin 2 (TRX2) | FUNCTIONS IN: oxidoreductase activity, acting on sulfur group of …
Sopen10g034730.1	1.30235e-14	58.4071	0.0957953	10.4389	UDP-Glycosyltransferase superfamily protein | FUNCTIONS IN: transferase activity, transferring hexosyl groups, UDP-glycosyltransferase activity | INVOLVED IN: metabolic process | LOCATED IN: endomembrane system | EXPRESSED IN: 8 plant structures | EXPRESSED DURING: 4 anthesis, LP.02 two leaves visible, petal differentiation and expansion stage | CONTAINS InterPro DOMAIN/s: UDP-glucuronosyl/UDP-gl…
Sopen10g023690.1	6.68491e-10	18.9017	0.0976691	10.2387	Leucine-rich repeat (LRR) family protein | INVOLVED IN: signal transduction, response to karrikin, defense response | LOCATED IN: cell wall, chloroplast, plant-type cell wall | EXPRESSED IN: 22 plant structures | EXPRESSED DURING: 14 growth stages | CONTAINS InterPro DOMAIN/s: Leucine-rich repeat, typical subtype , Leucine-rich repeat-containing N-terminal domain, type 2 , Leucine-rich repeat | B…
Sopen07g034050.1	2.56065e-08	4.57724	0.0987741	10.1241	Leucine-rich repeat receptor-like protein kinase family protein | FUNCTIONS IN: kinase activity | INVOLVED IN: protein amino acid phosphorylation | LOCATED IN: plasma membrane | EXPRESSED IN: inflorescence meristem | CONTAINS InterPro DOMAIN/s: Protein kinase, ATP binding site , Protein kinase, catalytic domain , Leucine-rich repeat-containing N-terminal domain, type 2 , Leucine-rich repeat , Ser…
Sopen03g032740.1	4.12752e-09	3.21036	0.103238	9.68635	ABC-2 type transporter family protein | FUNCTIONS IN: ATPase activity, coupled to transmembrane movement of substances | LOCATED IN: chloroplast, membrane | CONTAINS InterPro DOMAIN/s: ATPase, AAA+ type, core , ABC transporter-like , ABC-2 type transporter , ABC transporter, conserved site | BEST Arabidopsis thaliana protein match is: ABC-2 type transporter family protein
Sopen12g029780.1	4.54921e-08	11.7816	0.105473	9.4811	hypothetical protein
Sopen03g040490.1	0.000641396	82.0157	0.117185	8.53351	Encodes a protein with invertase activity. | ATBFRUCT1 | CONTAINS InterPro DOMAIN/s: Glycoside hydrolase, family 32 , Glycosyl hydrolases family 32, N-terminal , Glycosyl hydrolase family 32, C-terminal , Concanavalin A-like lectin/glucanase | BEST Arabidopsis thaliana protein match is: beta-fructofuranosidase 5 ., Beta-fructofuranosidase, cell wall isozyme precursor (EC 3.2.1.26) (Sucrose hydrol…
Sopen01g049650.1	3.77845e-08	144.125	0.121509	8.22982	Homeobox protein HOX1A - Zea mays (Maize), Encodes a member of the PHD-finger homeodomain protein family. The HAT3.1 homeodomain is highly divergent in sequence even at positions that are almost invariable among homeodomains. HAT3.1 shows a preference for the sequence T(A/G)(A/C)ACCA, different from those bound by other homeodomains. | HAT3.1 | FUNCTIONS IN: sequence-specific DNA binding, DNA bin…
Sopen03g005260.1	7.56958e-12	11.0057	0.125068	7.99566	peptidoglycan-binding LysM domain-containing protein | FUNCTIONS IN: molecular_function unknown | INVOLVED IN: cell wall macromolecule catabolic process | LOCATED IN: endomembrane system | EXPRESSED IN: 15 plant structures | EXPRESSED DURING: 6 growth stages | BEST Arabidopsis thaliana protein match is: peptidoglycan-binding LysM domain-containing protein
Sopen10g033060.1	5.52669e-11	90.9832	0.125995	7.93681	hypothetical protein
Sopen08g023210.1	1.05477e-08	18.4893	0.127697	7.83106	hypothetical protein
Sopen09g034070.1	4.74436e-06	22.6427	0.131624	7.59739	YUCCA 3 (YUC3) | FUNCTIONS IN: NADP or NADPH binding, oxidoreductase activity, FAD binding, flavin-containing monooxygenase activity | INVOLVED IN: auxin biosynthetic process | EXPRESSED IN: 11 plant structures | EXPRESSED DURING: 4 anthesis, C globular stage, petal differentiation and expansion stage, D bilateral stage | CONTAINS InterPro DOMAIN/s: Pyridine nucleotide-disulphide oxidoreductase, …
Sopen04g002890.1	8.56652e-11	11.8892	0.133337	7.49981	hypothetical protein
Sopen05g001890.1	1.58054e-12	294.364	0.138083	7.24203	MLP-like protein 423 (MLP423) | INVOLVED IN: response to biotic stimulus, defense response | EXPRESSED IN: 22 plant structures | EXPRESSED DURING: 14 growth stages | CONTAINS InterPro DOMAIN/s: Bet v I allergen | BEST Arabidopsis thaliana protein match is: MLP-like protein 28 .
Sopen01g031710.1	3.37113e-07	47.9933	0.138115	7.24035	Eukaryotic aspartyl protease family protein | FUNCTIONS IN: aspartic-type endopeptidase activity | INVOLVED IN: response to salt stress | LOCATED IN: cell wall, plasma membrane, membrane, plant-type cell wall | EXPRESSED IN: 6 plant structures | CONTAINS InterPro DOMAIN/s: Peptidase aspartic , Peptidase aspartic, catalytic , Peptidase A1 | BEST Arabidopsis thaliana protein match is: Eukaryotic as…
Sopen01g018350.1	6.54261e-14	4.70556	0.139473	7.16987	Molybdenum cofactor sulfurase family protein | FUNCTIONS IN: molybdenum ion binding, Mo-molybdopterin cofactor sulfurase activity, pyridoxal phosphate binding, catalytic activity | INVOLVED IN: biological_process unknown | LOCATED IN: chloroplast | EXPRESSED IN: 22 plant structures | EXPRESSED DURING: 13 growth stages | CONTAINS InterPro DOMAIN/s: Pyruvate kinase, beta-barrel-like , MOSC, N-termi…
Sopen02g018160.1	6.6599e-09	137.201	0.141326	7.07583	phloem protein 2-A10 (PP2-A10) | BEST Arabidopsis thaliana protein match is: phloem protein 2-A9
Sopen04g006740.1	1.72309e-12	16.3206	0.14929	6.69838	Adenine nucleotide alpha hydrolases-like superfamily protein | INVOLVED IN: response to stress | LOCATED IN: plasma membrane, membrane | EXPRESSED IN: 23 plant structures | EXPRESSED DURING: 13 growth stages | CONTAINS InterPro DOMAIN/s: UspA , Rossmann-like alpha/beta/alpha sandwich fold , Universal stress protein A | BEST Arabidopsis thaliana protein match is: Adenine nucleotide alpha hydrolase…
Sopen03g026370.1	3.07604e-17	85.519	0.150282	6.65415	Aquaporin PIP1.1 (Plasma membrane intrinsic protein 1a) (PIP1a) (OsPIP1.1) (Water channel protein RWC1) (RWC-1) - Oryza sativa (Rice), a member of the plasma membrane intrinsic protein subfamily PIP1. | TRANSMEMBRANE PROTEIN C (TMP-C) | FUNCTIONS IN: water channel activity | INVOLVED IN: response to water deprivation, transport | LOCATED IN: membrane | EXPRESSED IN: 23 plant structures | EXPRESSE…
Sopen01g044710.1	5.58288e-08	8.62574	0.151213	6.6132	hypothetical protein
Sopen02g016480.1	7.59762e-16	9.71245	0.156442	6.39213	Encodes a putative transcription factor (MYB94). | myb domain protein 94 (MYB94) | CONTAINS InterPro DOMAIN/s: SANT, DNA-binding , Homeodomain-like , Myb, DNA-binding , HTH transcriptional regulator, Myb-type, DNA-binding , Homeodomain-related , Myb transcription factor | BEST Arabidopsis thaliana protein match is: myb domain protein 96
Sopen04g029180.1	4.69924e-17	32.029	0.157374	6.35428	unknown protein | FUNCTIONS IN: molecular_function unknown | INVOLVED IN: biological_process unknown | EXPRESSED IN: 23 plant structures | EXPRESSED DURING: 13 growth stages | BEST Arabidopsis thaliana protein match is: unknown protein .
Sopen02g018150.1	8.94775e-07	19.8804	0.15766	6.34276	phloem protein 2-A10 (PP2-A10) | BEST Arabidopsis thaliana protein match is: phloem protein 2-A9
Sopen03g032480.1	1.06987e-09	6.3053	0.157776	6.33811	Major facilitator superfamily protein | FUNCTIONS IN: transporter activity | INVOLVED IN: oligopeptide transport, response to karrikin | LOCATED IN: plasma membrane, membrane | EXPRESSED IN: 23 plant structures | EXPRESSED DURING: 13 growth stages | CONTAINS InterPro DOMAIN/s: Oligopeptide transporter , Major facilitator superfamily, general substrate transporter | BEST Arabidopsis thaliana prote…
Sopen11g002410.2	4.69687e-13	3.61636	0.163713	6.10825	Nuclear transport factor 2 (NTF2) family protein
Sopen08g022510.1	1.61819e-05	4.68126	0.164953	6.06232	Tyramine N-feruloyltransferase 4/11 (EC 2.3.1.110) - Nicotiana tabacum (Common tobacco), Acyl-CoA N-acyltransferases (NAT) superfamily protein | FUNCTIONS IN: N-acetyltransferase activity | INVOLVED IN: metabolic process | LOCATED IN: cellular_component unknown | EXPRESSED IN: 13 plant structures | EXPRESSED DURING: 10 growth stages | CONTAINS InterPro DOMAIN/s: GCN5-related N-acetyltransferase, …
Sopen04g005620.1	3.62402e-05	29.0976	0.164978	6.06142	Heat shock cognate 70 kDa protein - Petunia hybrida (Petunia), heat shock protein 70 (HSP70) | FUNCTIONS IN: ATP binding | INVOLVED IN: in 9 processes | LOCATED IN: cytosol, mitochondrion, cell wall, plasma membrane | EXPRESSED IN: 23 plant structures | EXPRESSED DURING: 11 growth stages | CONTAINS InterPro DOMAIN/s: Heat shock protein 70, conserved site , Heat shock protein Hsp70 , Heat shock pr…
Sopen06g025960.1	5.93248e-12	14.3794	0.165578	6.03945	NADPH/respiratory burst oxidase protein D (RbohD).Interacts with AtrbohF gene to fine tune the spatial control of ROI production and hypersensitive response to cell in and around infection site. | respiratory burst oxidase homologue D (RBOHD) | FUNCTIONS IN: NAD(P)H oxidase activity | INVOLVED IN: oxygen and reactive oxygen species metabolic process, defense response to fungus, response to heat, …
Sopen05g003910.1	1.11989e-14	7.68056	0.168632	5.93008	Confers resistance to the biotrophic oomycete, Peronospora parasitica. Encodes an NBS-LRR type R protein with a putative amino-terminal leucine zipper. Fungal protein ATR13 induces RPP13 gene expression and disease resistance. | RECOGNITION OF PERONOSPORA PARASITICA 13 (RPP13) | FUNCTIONS IN: ATP binding | INVOLVED IN: defense response, incompatible interaction, defense response, plant-type hyper…
Sopen09g022320.1	4.43718e-13	11.3302	0.169696	5.89289	member of CYP82C | cytochrome P450, family 82, subfamily C, polypeptide 4 (CYP82C4) | FUNCTIONS IN: electron carrier activity, monooxygenase activity, iron ion binding, oxygen binding, heme binding | INVOLVED IN: oxidation reduction | LOCATED IN: endomembrane system | EXPRESSED IN: root | CONTAINS InterPro DOMAIN/s: Cytochrome P450 , Cytochrome P450, E-class, group I , Cytochrome P450, conserved …
Sopen06g024790.1	6.41708e-12	2.60327	0.170551	5.86336	unknown protein | BEST Arabidopsis thaliana protein match is: unknown protein
Sopen07g001580.1	3.2685e-08	24.0516	0.170551	5.86335	alpha/beta-Hydrolases superfamily protein | FUNCTIONS IN: serine-type peptidase activity, serine-type carboxypeptidase activity | INVOLVED IN: proteolysis | LOCATED IN: endomembrane system, lysosome | EXPRESSED IN: 22 plant structures | EXPRESSED DURING: 13 growth stages | CONTAINS InterPro DOMAIN/s: Peptidase S28 | BEST Arabidopsis thaliana protein match is: Serine carboxypeptidase S28 family pr…
Sopen03g022240.1	1.11931e-09	4.61128	0.170939	5.85003	SAUR-like auxin-responsive protein family | CONTAINS InterPro DOMAIN/s: Auxin responsive SAUR protein | BEST Arabidopsis thaliana protein match is: SAUR-like auxin-responsive protein family
Sopen07g028260.1	8.96221e-07	76.108	0.171005	5.84778	hypothetical protein
Sopen02g027580.1	3.00978e-20	64.8641	0.173591	5.76066	UDP-Glycosyltransferase superfamily protein | FUNCTIONS IN: transferase activity, transferring hexosyl groups, UDP-glycosyltransferase activity | INVOLVED IN: metabolic process | LOCATED IN: cellular_component unknown | EXPRESSED IN: 20 plant structures | EXPRESSED DURING: 13 growth stages | CONTAINS InterPro DOMAIN/s: UDP-glucuronosyl/UDP-glucosyltransferase | BEST Arabidopsis thaliana protein m…
Sopen03g039420.1	7.41967e-12	3.54396	0.173958	5.74852	Major facilitator superfamily protein | FUNCTIONS IN: transporter activity | INVOLVED IN: oligopeptide transport | LOCATED IN: membrane | EXPRESSED IN: 22 plant structures | EXPRESSED DURING: 13 growth stages | CONTAINS InterPro DOMAIN/s: Oligopeptide transporter , Major facilitator superfamily, general substrate transporter | BEST Arabidopsis thaliana protein match is: Major facilitator superfam…
Sopen05g024410.1	1.10326e-08	30.2698	0.175834	5.68719	TAA1 is involved in the shade-induced production of indole-3-pyruvate (IPA), a precursor to IAA, a biologically active auxin. It is also involved in regulating many aspects of plant growth and development from embryogenesis to flower formation and plays a role in ethylene-mediated signaling. This enzyme can catalyze the formation of IPA from L-tryptophan. Though L-Trp is expected to be the prefer…
Sopen02g025020.1	7.09052e-14	9.21764	0.176434	5.66785	Pseudouridine synthase family protein | FUNCTIONS IN: pseudouridine synthase activity | INVOLVED IN: pseudouridine synthesis, RNA modification | LOCATED IN: chloroplast | CONTAINS InterPro DOMAIN/s: Pseudouridine synthase, catalytic domain , Pseudouridine synthase, RsuA and RluB/C/D/E/F
Sopen03g029500.1	0.00011301	3.69275	0.176516	5.66521	hypothetical protein
Sopen02g024990.1	1.19306e-05	9.36767	0.176855	5.65434	beta-glucosidase 47 (BGLU47) | FUNCTIONS IN: cation binding, hydrolase activity, hydrolyzing O-glycosyl compounds, catalytic activity | INVOLVED IN: carbohydrate metabolic process | LOCATED IN: endomembrane system | EXPRESSED IN: 19 plant structures | EXPRESSED DURING: 13 growth stages | CONTAINS InterPro DOMAIN/s: Glycoside hydrolase, family 1 , Glycoside hydrolase, family 1, active site , Glyco…
Sopen02g015680.1	1.79647e-08	5.2247	0.177668	5.62848	Protein of unknown function, DUF547 | FUNCTIONS IN: molecular_function unknown | INVOLVED IN: biological_process unknown | LOCATED IN: cellular_component unknown | CONTAINS InterPro DOMAIN/s: Protein of unknown function DUF547 | BEST Arabidopsis thaliana protein match is: Protein of unknown function, DUF547 ., Domain of unknown function DUF547
Sopen04g034850.1	1.11058e-07	4.67226	0.179539	5.56983	Encodes a transcription factor (IAA24) mediating embryo axis formation and vascular development. Similar to AUXIN RESPONSIVE FACTOR 1 (ARF1) shown to bind to auxin responsive elements (AREs), and to the maize transcriptional activator VIVIPAROUS 1( VP1). In situ hybridization shows expression in provascular tissue of embryos, the emerging shoot primordia, then is restricted to provascular tissue,…
Sopen10g035270.1	3.33633e-06	46.0799	0.185368	5.39467	Encodes a DON-Glucosyltransferase. The UGT73C5 glucosylates both brassinolide and castasterone in the 23-O position. The enzyme is presumably involved in the homeostasis of those steroid hormones hence regulating BR activity. Transgenic plants overexpressing UGT73C5 show a typical BR-deficient phenotype. | don-glucosyltransferase 1 (DOGT1) | CONTAINS InterPro DOMAIN/s: UDP-glucuronosyl/UDP-glucos…
Sopen07g002640.1	0.00410542	42.6971	0.186047	5.37497	hypothetical protein
Sopen04g034410.1	3.74345e-07	3.67237	0.186879	5.35106	This gene used to be called AtCKX6. It encodes a protein whose sequence is similar to cytokinin oxidase/dehydrogenase, which catalyzes the degradation of cytokinins. | cytokinin oxidase 5 (CKX5) | CONTAINS InterPro DOMAIN/s: Cytokinin dehydrogenase 1, FAD/cytokinin binding domain , FAD-binding, type 2 , Oxygen oxidoreductase covalent FAD-binding site , FAD-linked oxidase-like, C-terminal , FAD li…
Sopen12g032650.1	5.70346e-11	7.60158	0.194382	5.14452	Encodes a UDP-glucosyltransferase, UGT74E2, that acts on IBA (indole-3-butyric acid) and affects auxin homeostasis. The transcript and protein levels of this enzyme are strongly induced by H2O2 and may allow integration of ROS (reactive oxygen species) and auxin signaling. This enzyme can also transfer glycosyl groups to several compounds related to the explosive TNT when this synthetic compound …
Sopen09g033960.1	8.33358e-11	3.28912	0.195573	5.11318	hypothetical protein
Sopen08g024980.1	3.04065e-15	8.37781	0.198538	5.03683	Encodes a member of the KANADI family of putative transcription factors. Together with KAN1, this gene appears to be involved in the development of the carpel and the outer integument of the ovule.Along with KAN1 and KAN4 appears to regulate the proper localization of PIN1 in early embryogenesis. | KANADI 2 (KAN2) | CONTAINS InterPro DOMAIN/s: Homeodomain-like , Myb, DNA-binding , Myb-like DNA-bi…
Sopen01g051510.1	1.49172e-11	14.1875	0.201631	4.95956	MATE efflux family protein | FUNCTIONS IN: antiporter activity, drug transmembrane transporter activity, transporter activity | INVOLVED IN: drug transmembrane transport, ripening, transmembrane transport | LOCATED IN: plasma membrane, membrane | EXPRESSED IN: 23 plant structures | EXPRESSED DURING: 13 growth stages | CONTAINS InterPro DOMAIN/s: Multi antimicrobial extrusion protein MatE | BEST A…
Sopen06g021300.1	2.09168e-08	58.5898	0.201799	4.95544	Anion transporter involved in stomatal closure. Gene has 3 splicing variants. | aluminum-activated, malate transporter 12 (ALMT12) | CONTAINS InterPro DOMAIN/s: Malate transporter, aliminium toerance | BEST Arabidopsis thaliana protein match is: Aluminium activated malate transporter family protein
Sopen03g026560.1	1.99414e-12	28.239	0.201871	4.95366	Lipase/lipooxygenase, PLAT/LH2 family protein | FUNCTIONS IN: molecular_function unknown | INVOLVED IN: biological_process unknown | LOCATED IN: thylakoid, chloroplast thylakoid membrane, plasma membrane, chloroplast, vacuole | EXPRESSED IN: 25 plant structures | EXPRESSED DURING: 13 growth stages | CONTAINS InterPro DOMAIN/s: Lipoxygenase, LH2 , Lipase/lipooxygenase, PLAT/LH2 | BEST Arabidopsis …
Sopen04g023330.1	3.9281e-06	5.36134	0.203402	4.91637	SAUR-like auxin-responsive protein family | CONTAINS InterPro DOMAIN/s: Auxin responsive SAUR protein | BEST Arabidopsis thaliana protein match is: SAUR-like auxin-responsive protein family
Sopen05g034950.1	4.9682e-05	3.12139	0.203492	4.9142	Serine/threonine-protein kinase SAPK7 (EC 2.7.11.1) (Osmotic stress/abscisic acid-activated protein kinase 7) - Oryza sativa (Rice), encodes a member of SNF1-related protein kinases (SnRK2) whose activity is activated by ionic (salt) and non-ionic (mannitol) osmotic stress. | SNF1-related protein kinase 2.5 (SNRK2.5) | CONTAINS InterPro DOMAIN/s: Protein kinase, ATP binding site , Serine/threonin…
Sopen03g023240.1	3.69502e-09	6.08165	0.203918	4.90392	Protein kinase superfamily protein | FUNCTIONS IN: protein serine/threonine kinase activity, protein kinase activity, kinase activity, ATP binding | INVOLVED IN: protein amino acid phosphorylation | LOCATED IN: endomembrane system | CONTAINS InterPro DOMAIN/s: Protein kinase, ATP binding site , Serine/threonine-protein kinase domain , Serine-threonine/tyrosine-protein kinase , Serine/threonine-pr…
Sopen04g024940.1	1.25613e-12	12.7992	0.204534	4.88916	unknown protein | FUNCTIONS IN: molecular_function unknown | INVOLVED IN: biological_process unknown | LOCATED IN: endomembrane system | EXPRESSED IN: 23 plant structures | EXPRESSED DURING: 13 growth stages
Sopen10g005210.1	1.47591e-09	29.2305	0.206559	4.84122	O-acyltransferase (WSD1-like) family protein | CONTAINS InterPro DOMAIN/s: O-acyltransferase, WSD1, C-terminal , O-acyltransferase, WSD1, N-terminal | BEST Arabidopsis thaliana protein match is: O-acyltransferase (WSD1-like) family protein
Sopen04g018520.1	1.54191e-12	14.5868	0.207556	4.81798	A member of a large family of seven-transmembrane domain proteins specific to plants, homologs of the barley mildew resistance locus o (MLO) protein. The Arabidopsis genome contains 15 genes encoding MLO proteins, with localization in plasma membrane. Phylogenetic analysis revealed four clades of closely-related AtMLO genes. ATMLO6 belongs to the clade IV, with AtMLO2, AtMLO3 and AtMLO12. The gen…
Sopen03g009050.1	1.79448e-08	12.7921	0.209389	4.7758	Encodes a protein shown to have carboxylesterase activity, methyl salicylate esterase activity, methyl jasmonate esterase activity, and methyl IAA esterase activity in vitro. MES2 appears to be involved in MeSA hydrolysis in planta. This protein does not act on MeGA4, or MEGA9 in vitro. | acetone-cyanohydrin lyase (ACL) | FUNCTIONS IN: hydrolase activity, hydrolase activity, acting on ester bonds…
Sopen02g015250.1	1.07511e-07	3.40334	0.20951	4.77303	Patatin-related phospholipase A. Expressed in the floral gynaecium and is induced by abscisic acid (ABA) or phosphate deficiency in roots. | PATATIN-like protein 4 (PLP4) | CONTAINS InterPro DOMAIN/s: Acyl transferase/acyl hydrolase/lysophospholipase , Patatin | BEST Arabidopsis thaliana protein match is: Acyl transferase/acyl hydrolase/lysophospholipase superfamily protein
Sopen01g037600.1	2.01207e-09	22.27	0.210416	4.75249	hypothetical protein
Sopen02g022890.1	6.02895e-05	461.591	0.212126	4.71418	hypothetical protein
Sopen09g006460.1	5.49277e-11	45.9748	0.213036	4.69405	Encodes glutathione transferase belonging to the tau class of GSTs. Naming convention according to Wagner et al. (2002). | glutathione S-transferase TAU 8 (GSTU8) | FUNCTIONS IN: glutathione transferase activity | INVOLVED IN: response to cadmium ion, toxin catabolic process | LOCATED IN: cytoplasm | EXPRESSED IN: 7 plant structures | EXPRESSED DURING: LP.06 six leaves visible, LP.04 four leaves …
Sopen10g001090.1	2.97987e-11	41.7807	0.215622	4.63774	Caffeic acid 3-O-methyltransferase (EC 2.1.1.68) (COMT) (CAOMT) - Catharanthus roseus (Rosy periwinkle) (Madagascar periwinkle), A caffeic acid/5-hydroxyferulic acid O-methyltransferase. Interacts with 14-4-3 proteins in yeast 2 hybrid assay. AtOMT1 (At5g54160) encodes a flavonol 3í-O-methyltransferase that is highly active towards quercetin and myricetin. The substrate specificity identifies the…
Sopen07g015750.1	1.46999e-16	3.68759	0.217129	4.60555	hypothetical protein
Sopen08g026110.1	1.16183e-08	33.8117	0.217246	4.60309	Encodes a beta-amylase targeted to the chloroplast. Transgenic BMY8 RNAi lines fail to accumulate maltose during cold shock suggesting that maltose accumulation coincides with BMY8 expression. Apart from maltose, the sugar content of the RNAi lines were similar to wildtype (glucose and sucrose unaffected). | chloroplast beta-amylase (CT-BMY) | CONTAINS InterPro DOMAIN/s: Glycoside hydrolase, fami…
Sopen12g024000.1	1.92337e-16	4.93312	0.22103	4.52428	FUNCTIONS IN: molecular_function unknown | INVOLVED IN: biological_process unknown | LOCATED IN: cellular_component unknown | BEST Arabidopsis thaliana protein match is: COP1-interacting protein-related .
Sopen02g019620.1	1.24121e-06	8.22685	0.223403	4.47621	Encodes a potassium channel protein (KAT1). ABA triggers KAT1 endocytosis both in epidermal cells as well as guard cells. Upon removal of ABA, KAT1 is recycled back to the plasma membrane. KAT1 is localized within 0.5ñ0.6,
Sopen02g023420.1	9.9026e-17	53.8249	0.223546	4.47334	alpha/beta-Hydrolases superfamily protein | FUNCTIONS IN: epoxide hydrolase activity, catalytic activity | LOCATED IN: peroxisome | EXPRESSED IN: 22 plant structures | EXPRESSED DURING: 13 growth stages | CONTAINS InterPro DOMAIN/s: Epoxide hydrolase-like , Alpha/beta hydrolase fold-1 | BEST Arabidopsis thaliana protein match is: alpha/beta-Hydrolases superfamily protein
Sopen09g030950.1	2.26744e-08	11.7408	0.224136	4.46158	ovate family protein 12 (OFP12) | CONTAINS InterPro DOMAIN/s: Protein of unknown function DUF623 | BEST Arabidopsis thaliana protein match is: ovate family protein 16
Sopen08g023220.1	0.000503707	12.2155	0.224828	4.44784	hypothetical protein
Sopen11g007030.1	2.51736e-16	24.6878	0.2253	4.43853	acyl-CoA sterol acyl transferase 1 (ASAT1) | FUNCTIONS IN: acyltransferase activity | INVOLVED IN: biological_process unknown | LOCATED IN: endomembrane system | EXPRESSED IN: 10 plant structures | EXPRESSED DURING: 6 growth stages | CONTAINS InterPro DOMAIN/s: Wax synthase | BEST Arabidopsis thaliana protein match is: MBOAT (membrane bound O-acyl transferase) family protein
Sopen01g042490.1	7.21065e-06	2.53708	0.230568	4.33712	plant glycogenin-like starch initiation protein 4 (PGSIP4) | FUNCTIONS IN: transferase activity, transferring glycosyl groups | INVOLVED IN: biosynthetic process | LOCATED IN: endomembrane system | EXPRESSED IN: 6 plant structures | EXPRESSED DURING: petal differentiation and expansion stage | CONTAINS InterPro DOMAIN/s: Glycosyl transferase, family 8 | BEST Arabidopsis thaliana protein match is:…
Sopen06g026840.1	1.23245e-07	3.61385	0.234719	4.26042	UDP-glucose 6-dehydrogenase (EC 1.1.1.22) (UDP-Glc dehydrogenase) (UDP-GlcDH) (UDPGDH) - Glycine max (Soybean), UDP-glucose 6-dehydrogenase family protein | FUNCTIONS IN: in 6 functions | INVOLVED IN: oxidation reduction, metabolic process | LOCATED IN: cytosol, nucleus | EXPRESSED IN: 25 plant structures | EXPRESSED DURING: 16 growth stages | CONTAINS InterPro DOMAIN/s: UDP-glucose/GDP-mannose d…
Sopen04g024320.1	1.25096e-11	9.33121	0.235176	4.25214	Heavy metal transport/detoxification superfamily protein | FUNCTIONS IN: metal ion binding | INVOLVED IN: metal ion transport | LOCATED IN: cellular_component unknown | CONTAINS InterPro DOMAIN/s: Heavy metal transport/detoxification protein | BEST Arabidopsis thaliana protein match is: Heavy metal transport/detoxification superfamily protein
Sopen03g036930.1	2.90603e-18	4.81294	0.236274	4.23238	Amidase family protein | FUNCTIONS IN: amidase activity, carbon-nitrogen ligase activity, with glutamine as amido-N-donor | EXPRESSED IN: 22 plant structures | EXPRESSED DURING: 13 growth stages | CONTAINS InterPro DOMAIN/s: Amidase | BEST Arabidopsis thaliana protein match is: Amidase family protein
Sopen03g005150.1	1.1486e-06	3.36807	0.237715	4.20672	encodes a member of the DREB subfamily A-1 of ERF/AP2 transcription factor family (CBF3). The protein contains one AP2 domain. There are six members in this subfamily, including CBF1, CBF2, and CBF3. This gene is involved in response to low temperature and abscisic acid. | dehydration response element B1A (DREB1A) | CONTAINS InterPro DOMAIN/s: DNA-binding, integrase-type , Pathogenesis-related tr…
Sopen05g007330.1	7.40908e-10	32.7298	0.241054	4.14844	Alpha-1,4 glucan phosphorylase L-2 isozyme, chloroplast precursor (EC 2.4.1.1) (Starch phosphorylase L-2) - Solanum tuberosum (Potato), Encodes a plastidic alpha-glucan phosphorylase. In vitro, the enzyme has a preference for maltooligosaccharides, such as maltoheptaose. | Glycosyl transferase, family 35 | FUNCTIONS IN: phosphorylase activity, transferase activity, transferring glycosyl groups | …
Sopen05g001090.1	9.25686e-10	13.4021	0.244812	4.08477	Encodes a cysteine-rich receptor-like protein kinase. | cysteine-rich RLK (RECEPTOR-like protein kinase) 2 (CRK2) | FUNCTIONS IN: kinase activity | INVOLVED IN: response to ozone | LOCATED IN: plasma membrane | EXPRESSED IN: 23 plant structures | EXPRESSED DURING: 13 growth stages | CONTAINS InterPro DOMAIN/s: Protein kinase, ATP binding site , Protein kinase, catalytic domain , Protein of unknow…
Sopen12g003450.1	5.0479e-08	61.7346	0.245731	4.06948	Protein kinase family protein with leucine-rich repeat domain | FUNCTIONS IN: kinase activity | INVOLVED IN: protein amino acid phosphorylation | LOCATED IN: plasma membrane, membrane | EXPRESSED IN: 23 plant structures | EXPRESSED DURING: 14 growth stages | CONTAINS InterPro DOMAIN/s: Protein kinase, ATP binding site , Protein kinase, catalytic domain , Leucine-rich repeat-containing N-terminal …
Sopen07g002650.1	4.60465e-07	18.9785	0.246711	4.05332	hypothetical protein
Sopen04g034550.1	4.80682e-07	9.02929	0.24771	4.03698	An Arabidopsis thaliana homolog of Medicago truncatula NODULIN21 (MtN21). The gene encodes a plant-specific, predicted integral membrane protein and is a member of the Plant-Drug/Metabolite Exporter (P-DME) family . | Walls Are Thin 1 (WAT1) | CONTAINS InterPro DOMAIN/s: Protein of unknown function DUF6, transmembrane | BEST Arabidopsis thaliana protein match is: nodulin MtN21 /EamA-like transpor…
Sopen09g032200.1	3.32753e-07	61.7948	0.247735	4.03656	Auxin-induced protein IAA4 - Pisum sativum (Garden pea), SHY2/IAA3 regulates multiple auxin responses in roots. It is induced rapidly by IAA, and has been shown to be phosphorylated by oat phytochrome A in vitro. | SHORT HYPOCOTYL 2 (SHY2) | FUNCTIONS IN: sequence-specific DNA binding transcription factor activity | INVOLVED IN: response to auxin stimulus, response to cyclopentenone, response to …
Sopen01g047870.1	4.28622e-07	10.6752	0.247972	4.03271	UGT85A1 | FUNCTIONS IN: in 6 functions | INVOLVED IN: metabolic process | LOCATED IN: cellular_component unknown | EXPRESSED IN: 22 plant structures | EXPRESSED DURING: 10 growth stages | CONTAINS InterPro DOMAIN/s: UDP-glucuronosyl/UDP-glucosyltransferase | BEST Arabidopsis thaliana protein match is: UDP-glucosyl transferase 85A3
Sopen07g001030.1	5.49335e-06	59.2668	0.248834	4.01874	hypothetical protein
Sopen03g041580.1	5.04315e-13	34.2061	0.248874	4.0181	encodes a 3-Phosphoglycerate dehydrogenase | D-3-phosphoglycerate dehydrogenase | CONTAINS InterPro DOMAIN/s: D-3-phosphoglycerate dehydrogenase , D-isomer specific 2-hydroxyacid dehydrogenase, catalytic domain , D-isomer specific 2-hydroxyacid dehydrogenase, NAD-binding , D-3-phosphogylcerate Dehydrogenase , NAD(P)-binding domain , Amino acid-binding ACT | BEST Arabidopsis thaliana protein match…
Sopen10g004310.1	1.92901e-15	12.5573	0.248959	4.01672	Protein phosphatase 2C family protein | FUNCTIONS IN: protein serine/threonine phosphatase activity, catalytic activity | INVOLVED IN: N-terminal protein myristoylation | LOCATED IN: plasma membrane | EXPRESSED IN: 23 plant structures | EXPRESSED DURING: 13 growth stages | CONTAINS InterPro DOMAIN/s: Protein phosphatase 2C-related , Protein phosphatase 2C , Protein phosphatase 2C, N-terminal | BE…
Sopen12g001750.1	0.000300688	6.27728	0.249274	4.01165	hypothetical protein
Sopen03g038080.1	1.22014e-06	3.98204	0.249824	4.00281	Reticulon family protein | FUNCTIONS IN: molecular_function unknown | INVOLVED IN: biological_process unknown | LOCATED IN: endoplasmic reticulum | EXPRESSED IN: 13 plant structures | EXPRESSED DURING: LP.06 six leaves visible, LP.04 four leaves visible, 4 anthesis, petal differentiation and expansion stage, LP.12 twelve leaves visible | CONTAINS InterPro DOMAIN/s: Reticulon | BEST Arabidopsis th…
Sopen10g001200.1	6.53909e-13	19.7676	0.252029	3.9678	DNA glycosylase superfamily protein | FUNCTIONS IN: DNA-3-methyladenine glycosylase I activity, catalytic activity | INVOLVED IN: DNA repair, base-excision repair | EXPRESSED IN: 21 plant structures | EXPRESSED DURING: 13 growth stages | CONTAINS InterPro DOMAIN/s: DNA glycosylase , Methyladenine glycosylase | BEST Arabidopsis thaliana protein match is: DNA glycosylase superfamily protein
Sopen03g023760.1	3.9596e-10	16.4137	0.255017	3.92131	14 kDa proline-rich protein DC2.15 precursor - Daucus carota (Carrot), Bifunctional inhibitor/lipid-transfer protein/seed storage 2S albumin superfamily protein | FUNCTIONS IN: lipid binding | INVOLVED IN: lipid transport | LOCATED IN: chloroplast thylakoid membrane | EXPRESSED IN: 22 plant structures | EXPRESSED DURING: 13 growth stages | CONTAINS InterPro DOMAIN/s: Bifunctional inhibitor/plant …
Sopen10g005800.1	1.97591e-12	23.8455	0.25714	3.88893	Mechanosensitive ion channel protein | INVOLVED IN: transmembrane transport | LOCATED IN: chloroplast, membrane, chloroplast envelope | CONTAINS InterPro DOMAIN/s: Mechanosensitive ion channel MscS, transmembrane-2 , Mechanosensitive ion channel MscS , Like-Sm ribonucleoprotein (LSM)-related domain | BEST Arabidopsis thaliana protein match is: unknown protein
Sopen02g012950.1	1.16105e-09	4.48479	0.26255	3.8088	hypothetical protein
Sopen03g008980.1	1.00556e-16	136.971	0.263971	3.78829	Encodes a protein shown to have methyl jasmonate esterase activity in vitro. This protein does not act on methyl IAA, MeSA, MeGA4, or MEGA9 in vitro. | methyl esterase 10 (MES10) | CONTAINS InterPro DOMAIN/s: Alpha/beta hydrolase fold-1 | BEST Arabidopsis thaliana protein match is: methyl esterase 1
Sopen03g032960.1	3.82481e-05	3.59912	0.265922	3.7605	Gibberellin-regulated family protein | INVOLVED IN: response to gibberellin stimulus | LOCATED IN: endomembrane system | EXPRESSED IN: 22 plant structures | EXPRESSED DURING: 13 growth stages
Sopen02g029240.1	1.19788e-11	38.1755	0.266354	3.7544	encodes ferulate 5-hydroxylase (F5H). Involved in lignin biosynthesis. | ferulic acid 5-hydroxylase 1 (FAH1) | FUNCTIONS IN: ferulate 5-hydroxylase activity, monooxygenase activity | INVOLVED IN: lignin biosynthetic process, response to UV-B, phenylpropanoid biosynthetic process | LOCATED IN: endoplasmic reticulum | EXPRESSED IN: 20 plant structures | EXPRESSED DURING: 12 growth stages | CONTAINS…
Sopen05g002880.1	3.12111e-07	3.23681	0.266628	3.75055	Encodes a low affinity nitrate transporter NRT1.7. Expressed in phloem. Responsible for source-to-sink remobilization of nitrate. | nitrate transporter 1.7 (NRT1.7) | FUNCTIONS IN: low affinity nitrate transmembrane transporter activity, transporter activity | INVOLVED IN: oligopeptide transport, response to salt stress, nitrate transport, low affinity nitrate transport | LOCATED IN: plasma membr…
Sopen04g027890.1	9.64574e-10	26.122	0.268287	3.72735	hypothetical protein
Sopen05g001820.1	1.3155e-08	39.565	0.270789	3.69291	Serine/threonine-protein kinase WNK (With No Lysine)-related | BEST Arabidopsis thaliana protein match is: Serine/threonine-protein kinase WNK (With No Lysine)-related
Sopen05g008280.1	1.12128e-12	21.481	0.271532	3.68281	root hair specific 2 (RSH2) | FUNCTIONS IN: antiporter activity, drug transmembrane transporter activity, transporter activity | INVOLVED IN: drug transmembrane transport, transmembrane transport | LOCATED IN: membrane | EXPRESSED IN: sperm cell, root hair, root | CONTAINS InterPro DOMAIN/s: Multi antimicrobial extrusion protein MatE | BEST Arabidopsis thaliana protein match is: MATE efflux famil…
Sopen04g027350.1	9.77735e-05	2.69133	0.272409	3.67095	nodulin MtN21 /EamA-like transporter family protein | LOCATED IN: endomembrane system, membrane | EXPRESSED IN: 10 plant structures | EXPRESSED DURING: 7 growth stages | CONTAINS InterPro DOMAIN/s: Protein of unknown function DUF6, transmembrane | BEST Arabidopsis thaliana protein match is: nodulin MtN21 /EamA-like transporter family protein .
Sopen07g026270.1	7.85464e-13	3.35571	0.273142	3.6611	iaa-leucine resistant3 (ILR3) | FUNCTIONS IN: DNA binding, sequence-specific DNA binding transcription factor activity | INVOLVED IN: regulation of transcription | LOCATED IN: nucleus | EXPRESSED IN: 24 plant structures | EXPRESSED DURING: 15 growth stages | CONTAINS InterPro DOMAIN/s: Helix-loop-helix DNA-binding domain , Helix-loop-helix DNA-binding | BEST Arabidopsis thaliana protein match is:…
Sopen02g016800.1	1.0782e-10	11.0525	0.274517	3.64276	UDP-Glycosyltransferase superfamily protein | FUNCTIONS IN: transferase activity, transferring hexosyl groups, UDP-glycosyltransferase activity, transferase activity, transferring glycosyl groups | INVOLVED IN: metabolic process | LOCATED IN: endomembrane system | EXPRESSED IN: 17 plant structures | EXPRESSED DURING: 7 growth stages | CONTAINS InterPro DOMAIN/s: UDP-glucuronosyl/UDP-glucosyltrans…
Sopen03g021910.1	1.05689e-10	58.2514	0.275901	3.62449	Caffeic acid 3-O-methyltransferase (EC 2.1.1.68) (COMT) (CAOMT) - Capsicum annuum (Bell pepper), A caffeic acid/5-hydroxyferulic acid O-methyltransferase. Interacts with 14-4-3 proteins in yeast 2 hybrid assay. AtOMT1 (At5g54160) encodes a flavonol 3í-O-methyltransferase that is highly active towards quercetin and myricetin. The substrate specificity identifies the enzyme as flavonol 3í-methyltra…
Sopen08g003080.1	0.000305778	13.9756	0.278245	3.59395	Encodes a beta-amylase targeted to the chloroplast. Transgenic BMY8 RNAi lines fail to accumulate maltose during cold shock suggesting that maltose accumulation coincides with BMY8 expression. Apart from maltose, the sugar content of the RNAi lines were similar to wildtype (glucose and sucrose unaffected). | chloroplast beta-amylase (CT-BMY) | CONTAINS InterPro DOMAIN/s: Glycoside hydrolase, fami…
Sopen01g049640.1	5.40871e-06	188.977	0.280773	3.5616	hypothetical protein
Sopen07g029350.1	1.81396e-06	16.8879	0.28202	3.54584	xyloglucan endotransglycosylase-related protein (XTR7) | xyloglucan endotransglucosylase/hydrolase 15 (XTH15) | FUNCTIONS IN: hydrolase activity, acting on glycosyl bonds, xyloglucan:xyloglucosyl transferase activity, hydrolase activity, hydrolyzing O-glycosyl compounds | INVOLVED IN: N-terminal protein myristoylation, carbohydrate metabolic process, cellular glucan metabolic process | LOCATED IN…
Sopen02g024230.1	7.40168e-13	14.3633	0.284598	3.51372	B-box type zinc finger family protein | FUNCTIONS IN: sequence-specific DNA binding transcription factor activity, zinc ion binding | INVOLVED IN: response to cold, regulation of transcription | LOCATED IN: intracellular | EXPRESSED IN: 11 plant structures | EXPRESSED DURING: 4 anthesis, F mature embryo stage, petal differentiation and expansion stage, E expanded cotyledon stage, D bilateral stag…
Sopen05g001480.1	7.14262e-09	31.8685	0.285728	3.49983	Reduce transmission through pollen. | DC1 domain-containing protein | FUNCTIONS IN: oxidoreductase activity, antioxidant activity | INVOLVED IN: response to cadmium ion, pollen tube growth, pollen tube guidance | LOCATED IN: cellular_component unknown | EXPRESSED IN: 25 plant structures | EXPRESSED DURING: 15 growth stages | CONTAINS InterPro DOMAIN/s: Thioredoxin fold , Alkyl hydroperoxide reduc…
Sopen11g020320.1	6.23103e-06	109.051	0.285927	3.49739	AGD2-like defense response protein 1 (ALD1) | FUNCTIONS IN: transferase activity, transferring nitrogenous groups, pyridoxal phosphate binding, transaminase activity, catalytic activity | INVOLVED IN: asparagine catabolic process, biosynthetic process, glutamate catabolic process to oxaloacetate, aspartate transamidation | LOCATED IN: chloroplast | EXPRESSED IN: sepal, root, stamen | EXPRESSED DU…
Sopen03g006050.1	3.66289e-09	6.25201	0.286934	3.48513	S-adenosyl-L-methionine-dependent methyltransferases superfamily protein | FUNCTIONS IN: O-methyltransferase activity | LOCATED IN: cytosol | EXPRESSED IN: shoot, inflorescence meristem, root, flower | EXPRESSED DURING: petal differentiation and expansion stage, seed development stages | CONTAINS InterPro DOMAIN/s: O-methyltransferase, family 3 | BEST Arabidopsis thaliana protein match is: S-aden…
Sopen05g003460.1	2.95026e-07	6.58145	0.286991	3.48443	Protein of unknown function DUF1666, FUNCTIONS IN: structural constituent of ribosome | INVOLVED IN: translation | LOCATED IN: ribosome, intracellular | EXPRESSED IN: 23 plant structures | EXPRESSED DURING: 14 growth stages | CONTAINS InterPro DOMAIN/s: Ribosomal protein L34e , Protein of unknown function DUF1666 | BEST Arabidopsis thaliana protein match is: Protein of unknown function (DUF1666)
Sopen01g043500.1	1.00498e-07	9.80708	0.287553	3.47762	Protein of unknown function (DUF1399) | FUNCTIONS IN: molecular_function unknown | INVOLVED IN: biological_process unknown | EXPRESSED IN: 22 plant structures | EXPRESSED DURING: 13 growth stages | CONTAINS InterPro DOMAIN/s: Protein of unknown function DUF1399 | BEST Arabidopsis thaliana protein match is: Protein of unknown function (duplicated DUF1399) ., Protein of unknown function DUF1399
Sopen06g003570.1	5.53571e-14	9.9987	0.289915	3.44928	NB-ARC domain-containing disease resistance protein | FUNCTIONS IN: protein binding | INVOLVED IN: apoptosis, defense response | LOCATED IN: cellular_component unknown | EXPRESSED IN: root | CONTAINS InterPro DOMAIN/s: NB-ARC , Disease resistance protein | BEST Arabidopsis thaliana protein match is: NB-ARC domain-containing disease resistance protein
Sopen05g031890.1	3.69113e-06	3.31325	0.290407	3.44344	Encodes WRKY48, a member of the WRKY Transcription Factor. WRKY48 is a stress- and pathogen-induced transcriptional activator that represses plant basal defense. | WRKY DNA-binding protein 48 (WRKY48) | CONTAINS InterPro DOMAIN/s: DNA-binding WRKY | BEST Arabidopsis thaliana protein match is: WRKY DNA-binding protein 23
Sopen04g027050.1	2.80039e-06	5.83372	0.2921	3.42348	hypothetical protein
Sopen06g032950.1	0.00166724	31.9893	0.292996	3.41301	17.5 kDa class I heat shock protein (HSP 17.5-M) - Glycine max (Soybean), HSP20-like chaperones superfamily protein | CONTAINS InterPro DOMAIN/s: Heat shock protein Hsp20 , HSP20-like chaperone | BEST Arabidopsis thaliana protein match is: HSP20-like chaperones superfamily protein
Sopen01g038500.1	3.02989e-06	4.65257	0.293947	3.40198	a member of the plasma membrane intrinsic protein subfamily PIP1. | TRANSMEMBRANE PROTEIN C (TMP-C) | FUNCTIONS IN: water channel activity | INVOLVED IN: response to water deprivation, transport | LOCATED IN: membrane | EXPRESSED IN: 23 plant structures | EXPRESSED DURING: 13 growth stages | CONTAINS InterPro DOMAIN/s: Major intrinsic protein, conserved site , Major intrinsic protein | BEST Arabi…
Sopen08g023610.1	6.03126e-09	7.78772	0.296818	3.36906	hypothetical protein
Sopen08g027150.1	2.32858e-11	74.5428	0.297033	3.36662	Eukaryotic aspartyl protease family protein | FUNCTIONS IN: aspartic-type endopeptidase activity | INVOLVED IN: proteolysis | LOCATED IN: plant-type cell wall | EXPRESSED IN: 19 plant structures | EXPRESSED DURING: 11 growth stages | CONTAINS InterPro DOMAIN/s: Peptidase aspartic , Peptidase aspartic, catalytic , Peptidase A1 , Peptidase aspartic, active site | BEST Arabidopsis thaliana protein m…
Sopen11g006710.1	3.39203e-12	173.343	0.297162	3.36517	Encodes a cysteine-rich receptor-like protein kinase. | cysteine-rich RLK (RECEPTOR-like protein kinase) 3 (CRK3) | FUNCTIONS IN: kinase activity | INVOLVED IN: protein amino acid phosphorylation | LOCATED IN: plasma membrane | EXPRESSED IN: 23 plant structures | EXPRESSED DURING: 14 growth stages | CONTAINS InterPro DOMAIN/s: Protein kinase, ATP binding site , Protein kinase, catalytic domain , …
Sopen03g022300.1	6.36969e-08	4.3885	0.297243	3.36425	hypothetical protein
Sopen03g021920.1	0.00231575	31.6574	0.298331	3.35198	Encodes a putative 2OG-Fe(II) oxygenase that is defense-associated but required for susceptibility to downy mildew. | DOWNY MILDEW RESISTANT 6 (DMR6) | FUNCTIONS IN: oxidoreductase activity, acting on paired donors, with incorporation or reduction of molecular oxygen, 2-oxoglutarate as one donor, and incorporation of one atom each of oxygen into both donors, oxidoreductase activity | INVOLVED IN:…
Sopen08g027830.1	2.00629e-10	11.3641	0.298738	3.34741	Leucine-rich repeat protein kinase family protein | FUNCTIONS IN: protein serine/threonine kinase activity, protein kinase activity, ATP binding | INVOLVED IN: transmembrane receptor protein tyrosine kinase signaling pathway, protein amino acid phosphorylation | LOCATED IN: plasma membrane | EXPRESSED IN: 20 plant structures | EXPRESSED DURING: 7 growth stages | CONTAINS InterPro DOMAIN/s: Protei…
Sopen08g029510.1	1.80169e-08	21.8603	0.299535	3.33851	NAD(P)-binding Rossmann-fold superfamily protein | FUNCTIONS IN: oxidoreductase activity, binding, catalytic activity | INVOLVED IN: oxidation reduction, metabolic process | EXPRESSED IN: 22 plant structures | EXPRESSED DURING: 13 growth stages | CONTAINS InterPro DOMAIN/s: NAD(P)-binding domain , Glucose/ribitol dehydrogenase , Short-chain dehydrogenase/reductase SDR | BEST Arabidopsis thaliana …
Sopen01g002390.1	0.00018722	33.3169	0.301448	3.31732	hypothetical protein
Sopen07g020040.1	2.82399e-08	28.0643	0.304084	3.28856	unknown protein | INVOLVED IN: response to salt stress | LOCATED IN: chloroplast, plasma membrane, membrane | EXPRESSED IN: 23 plant structures | EXPRESSED DURING: 13 growth stages | BEST Arabidopsis thaliana protein match is: unknown protein
Sopen02g021620.1	3.86988e-06	6.75194	0.305234	3.27618	Arabidopsis thaliana papain-like cysteine peptidase | xylem bark cysteine peptidase 3 (XBCP3) | FUNCTIONS IN: cysteine-type endopeptidase activity, cysteine-type peptidase activity | INVOLVED IN: proteolysis | LOCATED IN: vacuole | EXPRESSED IN: 24 plant structures | EXPRESSED DURING: 15 growth stages | CONTAINS InterPro DOMAIN/s: Peptidase C1A, papain , Proteinase inhibitor I29, cathepsin propep…
Sopen04g002920.1	1.50355e-10	3.96611	0.307402	3.25307	Calcium-dependent lipid-binding (CaLB domain) family protein | CONTAINS InterPro DOMAIN/s: C2 membrane targeting protein , C2 calcium/lipid-binding domain, CaLB , C2 calcium-dependent membrane targeting | BEST Arabidopsis thaliana protein match is: Calcium-dependent lipid-binding (CaLB domain) family protein
Sopen01g045950.1	4.02954e-09	28.813	0.308456	3.24196	Lactoylglutathione lyase / glyoxalase I family protein | FUNCTIONS IN: lactoylglutathione lyase activity | INVOLVED IN: carbohydrate metabolic process | LOCATED IN: endomembrane system | EXPRESSED IN: 10 plant structures | EXPRESSED DURING: L mature pollen stage, M germinated pollen stage, 4 anthesis, petal differentiation and expansion stage | BEST Arabidopsis thaliana protein match is: Lactoylg…
Sopen01g005830.1	3.11093e-11	5.92373	0.309082	3.23539	hypothetical protein
Sopen12g004890.1	0.00129267	40.7382	0.311179	3.21358	Leucine aminopeptidase, chloroplast precursor (EC 3.4.11.1) (LAP) (Leucyl aminopeptidase) (Proline aminopeptidase) (EC 3.4.11.5) (Prolyl aminopeptidase) - Solanum tuberosum (Potato), Cytosol aminopeptidase family protein | FUNCTIONS IN: manganese ion binding, metalloexopeptidase activity, aminopeptidase activity | INVOLVED IN: proteolysis, protein metabolic process | LOCATED IN: chloroplast, vacu…
Sopen10g023850.1	1.0441e-09	9.44182	0.312783	3.1971	basic leucine-zipper 44 (bZIP44) | FUNCTIONS IN: DNA binding, protein heterodimerization activity, sequence-specific DNA binding transcription factor activity | INVOLVED IN: regulation of transcription, DNA-dependent | LOCATED IN: chloroplast | CONTAINS InterPro DOMAIN/s: Basic-leucine zipper (bZIP) transcription factor , bZIP transcription factor, bZIP-1 | BEST Arabidopsis thaliana protein match…
Sopen09g031570.1	1.15186e-11	28.1709	0.315022	3.17438	Histone H2AX - Cicer arietinum (Chickpea) (Garbanzo), Encodes HTA3, a histone H2A protein. H2AX is a meiosis-specific isoform of histone H2A. Upon DSB formation, rapid accumulation of phosphorylated H2AX (,
Sopen05g031690.1	3.75776e-08	12.7849	0.315227	3.17231	hypothetical protein
Sopen09g027780.1	6.13967e-05	2.6696	0.316423	3.16033	Encodes WRKY DNA-binding protein 21 (WRKY21). | WRKY DNA-binding protein 21 (WRKY21) | FUNCTIONS IN: calmodulin binding, sequence-specific DNA binding transcription factor activity | INVOLVED IN: regulation of transcription, DNA-dependent, regulation of transcription | LOCATED IN: nucleus | EXPRESSED IN: 22 plant structures | EXPRESSED DURING: 13 growth stages | CONTAINS InterPro DOMAIN/s: DNA-bi…
Sopen02g028170.1	7.0113e-20	31.3505	0.317841	3.14623	2-oxoglutarate (2OG) and Fe(II)-dependent oxygenase superfamily protein | FUNCTIONS IN: oxidoreductase activity, acting on paired donors, with incorporation or reduction of molecular oxygen, 2-oxoglutarate as one donor, and incorporation of one atom each of oxygen into both donors, oxidoreductase activity, oxidoreductase activity, acting on paired donors, with incorporation or reduction of molecu…
Sopen10g032660.1	1.56544e-14	59.1768	0.318144	3.14323	Encodes a cytosolic short-chain dehydrogenase/reductase involved in the conversion of xanthoxin to ABA-aldehyde during ABA biosynthesis. Mutants are insensitive to sucrose and glucose. | ABA DEFICIENT 2 (ABA2) | CONTAINS InterPro DOMAIN/s: NAD(P)-binding domain , Glucose/ribitol dehydrogenase , Short-chain dehydrogenase/reductase SDR | BEST Arabidopsis thaliana protein match is: NAD(P)-binding Ro…
Sopen05g008600.1	9.10637e-09	3.6056	0.319037	3.13443	GDSL-like Lipase/Acylhydrolase superfamily protein | FUNCTIONS IN: hydrolase activity, acting on ester bonds, carboxylesterase activity | INVOLVED IN: lipid metabolic process | LOCATED IN: endomembrane system | EXPRESSED IN: guard cell | CONTAINS InterPro DOMAIN/s: Lipase, GDSL | BEST Arabidopsis thaliana protein match is: alpha-fucosidase 1
Sopen01g043530.1	8.74516e-05	2.66943	0.3196	3.12892	phloem protein 2-B15 (PP2-B15) | FUNCTIONS IN: carbohydrate binding | LOCATED IN: endomembrane system | EXPRESSED IN: 6 plant structures | EXPRESSED DURING: 4 anthesis, C globular stage, petal differentiation and expansion stage | BEST Arabidopsis thaliana protein match is: phloem protein 2-B13
Sopen08g016630.1	1.08993e-05	38.5868	0.319793	3.12703	root-specific kinase 1 (ARSK1) | CONTAINS InterPro DOMAIN/s: Protein kinase, catalytic domain , Serine-threonine/tyrosine-protein kinase , Protein kinase-like domain , Serine/threonine-protein kinase, active site | BEST Arabidopsis thaliana protein match is: Protein kinase superfamily protein
Sopen05g007100.1	1.65821e-17	9.10809	0.320313	3.12195	arginosuccinate synthase family | FUNCTIONS IN: argininosuccinate synthase activity, ATP binding | INVOLVED IN: arginine biosynthetic process | LOCATED IN: chloroplast | EXPRESSED IN: 24 plant structures | EXPRESSED DURING: 15 growth stages | CONTAINS InterPro DOMAIN/s: Rossmann-like alpha/beta/alpha sandwich fold , Argininosuccinate synthase, conserved site , Argininosuccinate synthase
Sopen06g003240.1	5.85249e-11	9.08224	0.324943	3.07746	NB-ARC domain-containing disease resistance protein | FUNCTIONS IN: ATP binding | INVOLVED IN: defense response, apoptosis | LOCATED IN: endomembrane system | CONTAINS InterPro DOMAIN/s: NB-ARC , Disease resistance protein | BEST Arabidopsis thaliana protein match is: NB-ARC domain-containing disease resistance protein
Sopen06g031790.1	9.72061e-12	9.1287	0.325039	3.07655	Encodes a Dof-type transcription factor. | TARGET OF MONOPTEROS 6 (TMO6) | CONTAINS InterPro DOMAIN/s: Zinc finger, Dof-type | BEST Arabidopsis thaliana protein match is: Dof-type zinc finger DNA-binding family protein
Sopen08g003900.1	4.55476e-06	2.71491	0.325501	3.07218	C2 calcium/lipid-binding plant phosphoribosyltransferase family protein | CONTAINS InterPro DOMAIN/s: C2 membrane targeting protein , C2 calcium/lipid-binding domain, CaLB , Phosphoribosyltransferase C-terminal , C2 calcium-dependent membrane targeting | BEST Arabidopsis thaliana protein match is: Calcium-dependent lipid-binding (CaLB domain) plant phosphoribosyltransferase family protein
Sopen07g032620.1	3.05264e-07	15.6178	0.325527	3.07195	Encodes an unusual palmitate desaturase that is highly substrate specific. It introduces a delta-3 trans double bond at palmitate at the sn-2 position of phosphatidylglycerol. | fatty acid desaturase A (FADA) | FUNCTIONS IN: Delta 3-trans hexadecenoic acid phosphatidylglycerol desaturase activity | INVOLVED IN: response to karrikin, phosphatidylglycerol metabolic process, unsaturated fatty acid b…
Sopen08g028960.1	0.00148062	24.3709	0.326765	3.06031	Osmotin precursor - Nicotiana tabacum (Common tobacco), osmotin-like protein | osmotin 34 (OSM34) | INVOLVED IN: defense response to fungus, incompatible interaction, response to salt stress, defense response to bacterium, incompatible interaction, response to other organism | LOCATED IN: endomembrane system | EXPRESSED IN: 6 plant structures | EXPRESSED DURING: 4 anthesis | CONTAINS InterPro DOM…
Sopen12g003910.1	9.13379e-12	68.4566	0.326915	3.0589	Lutein-deficient 2 (LUT2) required for lutein biosynthesis, member of the xanthophyll class of carotenoids. Encodes lycopene epsilon cyclase | LUTEIN DEFICIENT 2 (LUT2) | CONTAINS InterPro DOMAIN/s: Lycopene beta/epsilon cyclase , Lycopene cyclase, beta/epsilon | BEST Arabidopsis thaliana protein match is: lycopene cyclase
Sopen08g029860.1	2.16103e-08	137.984	0.327283	3.05546	1-aminocyclopropane-1-carboxylate synthase (EC 4.4.1.14) (ACC synthase) (S-adenosyl-L-methionine methylthioadenosine-lyase) - Glycine max (Soybean), encodes a a member of the 1-aminocyclopropane-1-carboxylate (ACC) synthase (S-adenosyl-L-methionine methylthioadenosine-lyase, EC 4.4.1.14) gene family | 1-aminocyclopropane-1-carboxylic acid (acc) synthase 6 (ACS6) | CONTAINS InterPro DOMAIN/s: 1-am…
Sopen11g028890.1	0.00011611	19.948	0.327962	3.04913	Profilin (Minor food allergen Cap a 2) - Capsicum annuum (Bell pepper), Encodes profilin3, a low-molecular weight, actin monomer-binding protein that regulates the organization of actin cytoskeleton. Originally known as profilin5, and later named profilin3. Expressed in vegetative organs. | profilin 3 (PRF3) | FUNCTIONS IN: actin binding | INVOLVED IN: cytoskeleton organization, actin cytoskeleto…
Sopen04g031820.1	7.03772e-05	123.987	0.328941	3.04006	hypothetical protein
Sopen08g001120.1	0.00940473	44.0704	0.328953	3.03995	PLATZ transcription factor family protein | FUNCTIONS IN: binding | INVOLVED IN: biological_process unknown | CONTAINS InterPro DOMAIN/s: Protein of unknown function DUF597 | BEST Arabidopsis thaliana protein match is: PLATZ transcription factor family protein
Sopen03g037950.1	6.56544e-09	12.35	0.331268	3.0187	Encodes an alpha dioxygenase. Recombinant protein catalyzes the conversion of a wide range of fatty acids into 2(R)-hydroperoxy derivatives. | alpha dioxygenase (ALPHA DOX2) | CONTAINS InterPro DOMAIN/s: Haem peroxidase , Haem peroxidase, animal | BEST Arabidopsis thaliana protein match is: Peroxidase superfamily protein ., Haem peroxidase, animal
Sopen06g027880.1	1.40819e-07	3.60846	0.331327	3.01816	Protein of Unknown Function (DUF239) | CONTAINS InterPro DOMAIN/s: Protein of unknown function DUF239, plant | BEST Arabidopsis thaliana protein match is: Protein of Unknown Function (DUF239)
Sopen02g017980.1	3.17775e-05	2.48159	0.331584	3.01583	EXORDIUM like 1 (EXL1) | FUNCTIONS IN: molecular_function unknown | INVOLVED IN: biological_process unknown | LOCATED IN: endomembrane system | EXPRESSED IN: 13 plant structures | EXPRESSED DURING: 7 growth stages | CONTAINS InterPro DOMAIN/s: Phosphate-induced protein 1 | BEST Arabidopsis thaliana protein match is: EXORDIUM like 5

## Sheet: Table S6_styles apriori
Table S6. Expression of patterns of a priori gene candidates in styles of LA1777 vs. LA0407.
cpm, counts per million; HP, hypothetical protein
Gene	Annotation	Mean.Exp	Fold change	P.Value
Sopen12g029190.1	[HP] HT-A	36311.6	0.765007	0.00289651
Sopen12g029200.1	[HP] HT-B	4.41594	0.00361526	1.88077e-07
Sopen02g022890.1	[HP] 120K	461.591	0.212126	6.02895e-05
Sopen04g027820.1	Pectin methylesterase inhibitor	0.0383168	2.44304	7.17466e-05
Sopen02g020480.1	ACC oxidase	3.35869	0.450858	0.0430548
Sopen08g002330.1	Glucosyltransferase	0.447462	8.5959	0.000142859
Sopen05g030130.1	Gibberellin receptor	2.5509	1.82437	6.69839e-05
Sopen01g047970.1	Xylanase	974.519	0.704693	0.000933812
Sopen08g002350.1	Glucosyltransferase	0.75363	17.3011	0.000840023
Sopen12g032440.1	Lipase	2.59921	0.0112847	2.88536e-09
Sopen09g031510.1	methyltransferase	16.0006	0.0113504	6.24418e-08
Sopen11g008900.1	protease	0.0323057	0.973283	0.90775
Sopen01g023190.1	hypothetical	0.0279144	0.799356	0.0867879
Sopen10g030820.1	glycosyl hydrolase	0.545181	0.279219	0.000400376
Sopen01g051580.1	lipid transfer	200.534	0.0814625	1.56579e-14
Sopen12g020760.1	O-methyltransferase	#N/A	#N/A	#N/A
Sopen12g020760.2	O-methyltransferase	#N/A	#N/A	#N/A
Sopen07g033320.1	lipid transfer	0.135007	0.023247	2.36136e-19
Sopen01g030820.1	sugar transporter	0.063955	0.800673	0.499878
Sopen12g009310.1	glycosyl hydrolase	0.0268547	1.06592	0.505464
Sopen02g022900.1	pistil extensin like	1216.88	1.45438	0.183791
Sopen02g001890.1	hypothetical protein	0.0502661	0.199683	1.18101e-10
Sopen00g006790.1	RNA polymerase	#N/A	#N/A	#N/A
Sopen11g018230.1	RNA polymerase	2.62005	0.891908	0.652199
Sopen01g043620.1	Kinesin motor domain	18.6282	1.06143	0.816522
Sopen02g023250.1	MutS domain V	0.0284213	1.01629	0.921104
Sopen02g023250.2	MutS domain V	0.0992152	1.73387	0.0457169
Sopen02g023250.3	MutS domain V	0.0704656	0.980817	0.944863
Sopen02g021510.1	Kinase	84.9481	1.16673	0.0655645
Sopen01g003090.1	acyl transferase	68.3383	0.80921	0.019705
Sopen06g025090.1	glycosyl transferase	20.7502	0.942367	0.706691
Sopen01g043300.1	tumor protein	91.8676	1.3902	0.0256537
Sopen12g002890.1	Acyl-ACP thioesterase	275.931	0.754932	0.00150174

## Sheet: Table S7_pollen upreg
Table S7. All signficantly upregulated genes in pollen of LA1777 vs. LA0407.
cpm, counts per million; HP, hypothetical protein
Gene	P Value	Mean Expression (cpm)	Fold change	Annotation
Sopen12g014190.1	9.29744e-05	26.1688	2921.96	[HP] GPI-anchored predicted, likely an AGP^
Sopen01g010170.1	0.000408736	3.71903	1138.13	hypothetical protein
Sopen12g018710.1	1.08595e-05	2.67258	598.015	RNA-binding KH domain-containing protein | FUNCTIONS IN: RNA binding | LOCATED IN: cellular_component unknown | EXPRESSED IN: 22 plant structures | EXPRESSED DURING: 13 growth stages | CONTAINS InterPro DOMAIN/s: K Homology, type 1, subgroup , K Homology
Sopen06g022970.1	7.51719e-05	2.65047	591.277	Isoflavone-7-O-methyltransferase 9 (EC 2.1.1.150) (Isoflavone-O-methyltransferase 9) (7 IOMT-9) - Medicago sativa (Alfalfa), A caffeic acid/5-hydroxyferulic acid O-methyltransferase. Interacts with 14-4-3 proteins in yeast 2 hybrid assay. AtOMT1 (At5g54160) encodes a flavonol 3í-O-methyltransferase that is highly active towards quercetin and myricetin. The substrate specificity identifies the enz…
Sopen05g003280.1	0.000296968	5.23033	397.014	Encodes CPR30 (Constitutive Expresser of PR Genes 30), a F-Box protein that functions as a negative regulator of defense response. | CONSTITUTIVE EXPRESSER OF PR GENES 30 (CPR30) | FUNCTIONS IN: molecular_function unknown | INVOLVED IN: negative regulation of defense response | LOCATED IN: nucleus, cytoplasm | EXPRESSED IN: 8 plant structures | CONTAINS InterPro DOMAIN/s: F-box domain, cyclin-lik…
Sopen09g012310.1	0.000771721	1.94695	318.119	Ribonuclease H-like superfamily protein | FUNCTIONS IN: RNA binding, RNA-directed DNA polymerase activity, nucleic acid binding | INVOLVED IN: RNA-dependent DNA replication | LOCATED IN: endomembrane system | CONTAINS InterPro DOMAIN/s: Polynucleotidyl transferase, ribonuclease H fold , RNA-directed DNA polymerase (reverse transcriptase), related | BEST Arabidopsis thaliana protein match is: Poly…
Sopen10g022570.1	2.68156e-05	1.85415	287.338	hypothetical protein
Sopen08g010210.1	0.000709657	1.81616	276.962	[HP] Possible retroelement
Sopen01g033860.1	0.000224046	1.54085	198.39	Ras-related protein RGP1 (GTP-binding regulatory protein RGP1) - Oryza sativa (Rice), Encodes RABA4D, a member of the Arabidopsis RabA4 subfamily of Rab GTPase proteins. It is transported in exocytic vesicles to the apical tip of pollen tubes where it appears to promote tip growth. Proper localization of RabA4d depends on ROP1, RIC3, and RIC4 activity. | RAB GTPase homolog A4D (RABA4D) | FUNCTION…
Sopen01g032940.1	0.000364393	1.48943	189.841	Eukaryotic aspartyl protease family protein | FUNCTIONS IN: aspartic-type endopeptidase activity | INVOLVED IN: proteolysis | LOCATED IN: endomembrane system | EXPRESSED IN: sperm cell | CONTAINS InterPro DOMAIN/s: Peptidase aspartic , Peptidase aspartic, catalytic , Peptidase A1 , Peptidase aspartic, active site | BEST Arabidopsis thaliana protein match is: Eukaryotic aspartyl protease family pr…
Sopen12g018720.1	0.000199392	1.39597	168.032	hypothetical protein
Sopen12g022970.1	0.000694485	1.3474	154.598	F-box/RNI-like superfamily protein | CONTAINS InterPro DOMAIN/s: F-box domain, cyclin-like , F-box domain, Skp2-like | BEST Arabidopsis thaliana protein match is: F-box/RNI-like superfamily protein
Sopen08g010180.1	0.000619574	1.23304	129.964	hypothetical protein
Sopen03g005740.1	0.000147985	1.09896	105.775	Encodes a benzoate-CoA ligase. Involved in the biosynthesis of benzoyloxyglucosinolate in Arabidopsis seeds. | benzoyloxyglucosinolate 1 (BZO1) | CONTAINS InterPro DOMAIN/s: AMP-dependent synthetase/ligase | BEST Arabidopsis thaliana protein match is: acyl activating enzyme 12
Sopen03g020850.1	0.000554446	1.07402	98.5994	VND-interacting 1 (VNI1) | FUNCTIONS IN: sequence-specific DNA binding transcription factor activity | INVOLVED IN: multicellular organismal development, regulation of transcription | LOCATED IN: cellular_component unknown | EXPRESSED IN: 24 plant structures | EXPRESSED DURING: 13 growth stages | CONTAINS InterPro DOMAIN/s: No apical meristem (NAM) protein | BEST Arabidopsis thaliana protein matc…
Sopen12g027860.1	0.000558189	0.996412	86.1568	[HP] Possible DNA transposable element
Sopen05g018880.1	0.000158248	1.47097	84.6742	hypothetical protein
Sopen10g022630.1	0.000781922	0.944666	74.6037	[HP] Uncharacterized with DUF4283 pfam14111
Sopen10g023190.1	0.000210279	0.91456	71.532	[HP] Possible retroelement
Sopen06g021510.1	5.4248e-05	0.916167	71.4416	Zeatin O-xylosyltransferase (EC 2.4.2.40) (Zeatin O-beta-D-xylosyltransferase) - Phaseolus vulgaris (Kidney bean) (French bean), UDP-glucosyl transferase 73B1 (UGT73B1) | FUNCTIONS IN: quercetin 3-O-glucosyltransferase activity, UDP-glycosyltransferase activity, quercetin 7-O-glucosyltransferase activity, abscisic acid glucosyltransferase activity | INVOLVED IN: metabolic process | LOCATED IN: en…
Sopen12g006170.1	4.63056e-06	9.47098	69.9995	Encodes a member of the BZIP family of transcription factors. Forms heterodimers with the related protein AtbZIP61. Binds to G-boxes in vitro and is localized to the nucleus in onion epidermal cells. | BZIP34 | FUNCTIONS IN: DNA binding, transcription activator activity, sequence-specific DNA binding transcription factor activity | INVOLVED IN: regulation of transcription, DNA-dependent | LOCATED…
Sopen03g007850.1	0.000173308	0.816987	57.8434	Tetratricopeptide repeat (TPR)-like superfamily protein | FUNCTIONS IN: binding | INVOLVED IN: RNA processing | LOCATED IN: intracellular | EXPRESSED IN: 23 plant structures | EXPRESSED DURING: 13 growth stages | CONTAINS InterPro DOMAIN/s: RNA-processing protein, HAT helix , Tetratricopeptide-like helical , Tetratricopeptide repeat-containing | BEST Arabidopsis thaliana protein match is: crooked…
Sopen10g028190.1	0.000322994	1.14681	52.6284	cytoplasmic serine/threonine protein kinase induced by salicylic acid. mutant plants exhibit a loss of cell expansion and dependence on sugars and salts for seedling growth, affecting the expression and activity of vacuolar invertase. | wall-associated kinase 2 (WAK2) | FUNCTIONS IN: protein serine/threonine kinase activity, protein kinase activity, calcium ion binding, ATP binding | INVOLVED IN:…
Sopen02g013470.1	0.000658191	1.1315	50.3608	Encodes a cysteine-rich receptor-like protein kinase. | cysteine-rich RLK (RECEPTOR-like protein kinase) 8 (CRK8) | FUNCTIONS IN: kinase activity | INVOLVED IN: protein amino acid phosphorylation | CONTAINS InterPro DOMAIN/s: Protein kinase, ATP binding site , Reverse transcriptase, RNA-dependent DNA polymerase , Serine/threonine-protein kinase domain , Protein of unknown function DUF26 , Serine/…
Sopen10g022640.1	0.000535083	0.76132	48.8329	[HP] Possible retroelement
Sopen02g012670.1	1.51465e-06	0.74206	46.6208	hypothetical protein
Sopen02g001180.1	0.000195694	1.4816	45.8338	hypothetical protein
Sopen08g012340.1	0.00053015	0.735006	45.4733	hypothetical protein
Sopen12g022940.1	0.000209697	0.72279	44.7459	hypothetical protein
Sopen02g007360.1	0.00061508	0.718271	44.3877	hypothetical protein
Sopen01g011950.1	0.00059214	0.683508	39.2651	hypothetical protein
Sopen03g040880.1	8.68464e-06	0.657202	35.9634	RNI-like superfamily protein | FUNCTIONS IN: ubiquitin-protein ligase activity | INVOLVED IN: ubiquitin-dependent protein catabolic process | LOCATED IN: chloroplast | EXPRESSED IN: 24 plant structures | EXPRESSED DURING: 15 growth stages | CONTAINS InterPro DOMAIN/s: F-box domain, cyclin-like , Leucine-rich repeat | BEST Arabidopsis thaliana protein match is: RNI-like superfamily protein
Sopen01g006870.1	0.000177115	0.640251	34.1988	hypothetical protein
Sopen11g022860.1	0.000149956	0.612968	31.423	hypothetical protein
Sopen04g019640.1	0.000496359	0.59175	29.5255	hypothetical protein
Sopen08g014750.1	0.000177481	0.592827	28.798	hypothetical protein
Sopen01g027170.1	7.75413e-05	0.583218	28.5164	RNI-like superfamily protein | CONTAINS InterPro DOMAIN/s: F-box domain, cyclin-like , F-box domain, Skp2-like | BEST Arabidopsis thaliana protein match is: F-box/RNI-like superfamily protein
Sopen12g017740.1	0.000251432	0.565989	26.1731	hypothetical protein
Sopen02g038110.1	7.8111e-06	0.553238	24.9042	Cytochrome P450 724B1 (EC 1.14.-.-) (OsDWARF11) (Dwarf protein 11) - Oryza sativa (Rice), member of CYP724A | cytochrome P450, family 724, subfamily A, polypeptide 1 (CYP724A1) | FUNCTIONS IN: electron carrier activity, monooxygenase activity, iron ion binding, oxygen binding, heme binding | INVOLVED IN: oxidation reduction | LOCATED IN: cellular_component unknown | CONTAINS InterPro DOMAIN/s: Cy…
Sopen11g008790.1	0.000506065	0.738451	23.3577	Encodes a cysteine-rich receptor-like protein kinase. | cysteine-rich RLK (RECEPTOR-like protein kinase) 8 (CRK8) | FUNCTIONS IN: kinase activity | INVOLVED IN: protein amino acid phosphorylation | CONTAINS InterPro DOMAIN/s: Protein kinase, ATP binding site , Reverse transcriptase, RNA-dependent DNA polymerase , Serine/threonine-protein kinase domain , Protein of unknown function DUF26 , Serine/…
Sopen11g008150.1	4.09814e-05	0.526025	22.4184	hypothetical protein
Sopen05g030720.1	0.000501484	0.518104	21.7621	hypothetical protein
Sopen10g022540.1	5.05749e-05	0.498145	20.0196	hypothetical protein
Sopen06g031490.1	0.000337335	0.500523	19.8411	alpha carbonic anhydrase 4 (ACA4) | FUNCTIONS IN: carbonate dehydratase activity, zinc ion binding | INVOLVED IN: one-carbon metabolic process | LOCATED IN: chloroplast thylakoid membrane | EXPRESSED IN: pollen tube | CONTAINS InterPro DOMAIN/s: Carbonic anhydrase, alpha-class, catalytic domain , Carbonic anhydrase, alpha-class, conserved site , Carbonic anhydrase, CAH1-like | BEST Arabidopsis th…
Sopen03g006480.1	1.67081e-05	0.485064	18.6382	Peroxidase superfamily protein | FUNCTIONS IN: peroxidase activity, heme binding | INVOLVED IN: response to oxidative stress, oxidation reduction | LOCATED IN: endomembrane system | EXPRESSED IN: leaf apex, hypocotyl, root, flower | EXPRESSED DURING: 4 anthesis, petal differentiation and expansion stage | CONTAINS InterPro DOMAIN/s: Haem peroxidase , Plant peroxidase , Peroxidases heam-ligand bin…
Sopen06g020080.1	0.000107113	5.59799	17.4433	embryo sac development arrest 30 (EDA30) | FUNCTIONS IN: molecular_function unknown | INVOLVED IN: N-terminal protein myristoylation, polar nucleus fusion, pollen tube development | LOCATED IN: chloroplast | EXPRESSED IN: 22 plant structures | EXPRESSED DURING: 13 growth stages | CONTAINS InterPro DOMAIN/s: GDP-fucose protein O-fucosyltransferase | BEST Arabidopsis thaliana protein match is: O-fu…
Sopen06g021520.1	0.000107418	0.465557	16.8525	Zeatin O-xylosyltransferase (EC 2.4.2.40) (Zeatin O-beta-D-xylosyltransferase) - Phaseolus vulgaris (Kidney bean) (French bean), UDP-glucosyl transferase 73B1 (UGT73B1) | FUNCTIONS IN: quercetin 3-O-glucosyltransferase activity, UDP-glycosyltransferase activity, quercetin 7-O-glucosyltransferase activity, abscisic acid glucosyltransferase activity | INVOLVED IN: metabolic process | LOCATED IN: en…
Sopen02g036410.1	1.18414e-05	64.8224	16.6924	Encodes a putative hexokinase. | hexokinase-like 3 (HKL3) | CONTAINS InterPro DOMAIN/s: Hexokinase, N-terminal , Hexokinase, C-terminal , Hexokinase | BEST Arabidopsis thaliana protein match is: hexokinase 1
Sopen08g022840.1	4.83816e-05	0.44243	14.94	hypothetical protein
Sopen10g015360.1	9.50683e-06	0.436929	14.5215	hypothetical protein
Sopen09g006260.1	5.31205e-06	0.429983	14.0216	CONTAINS InterPro DOMAIN/s: Retrotransposon gag protein
Sopen02g012680.1	8.01142e-05	0.427901	14.0204	hypothetical protein
Sopen12g026740.1	0.000325964	114.664	11.9201	hypothetical protein
Sopen10g027930.1	0.000497659	4.96411	11.8931	Encodes one of two Arabidopsis RAPTOR/KOG1 homologs. RAPTOR proteins are binding partners of the target of rapamycin kinase that is present in all eukaryotes and play a central role in the stimulation of cell growth and metabolism in response to nutrients. Mutations in this gene have no visible effects on embryo or plant development. | RAPTOR2 (RAPTOR2) | FUNCTIONS IN: binding, nucleotide binding…
Sopen01g027180.1	0.000703814	0.396658	11.6199	hypothetical protein
Sopen01g008220.1	0.000105233	1.86282	9.32865	hypothetical protein
Sopen06g014040.1	0.000161776	0.368808	9.22555	hypothetical protein
Sopen05g029540.1	0.00028043	0.366843	8.82408	RNA-directed DNA polymerase homolog (Reverse transcriptase homolog) - Oenothera bertiana (Berteros evening primrose), hypothetical protein | DNA/RNA polymerases superfamily protein.
Sopen01g024750.1	0.000791392	0.364048	8.60421	hypothetical protein
Sopen12g020890.1	0.000791392	0.364048	8.60421	hypothetical protein
Sopen06g004630.1	0.000104468	0.347577	7.40062	Tetratricopeptide repeat (TPR)-like superfamily protein | CONTAINS InterPro DOMAIN/s: Pentatricopeptide repeat | BEST Arabidopsis thaliana protein match is: Tetratricopeptide repeat (TPR)-like superfamily protein
Sopen03g024760.1	0.000135639	9.78404	7.35716	unknown protein | FUNCTIONS IN: molecular_function unknown | INVOLVED IN: biological_process unknown | LOCATED IN: cellular_component unknown | EXPRESSED IN: 24 plant structures | EXPRESSED DURING: 15 growth stages | CONTAINS InterPro DOMAIN/s: Uncharacterised protein family UPF0406
Sopen01g028020.1	5.25677e-05	3.41154	7.34129	hypothetical protein
Sopen02g004950.1	0.000647416	42.5477	7.18765	hypothetical protein
Sopen09g007070.1	0.000420126	1.21809	7.17369	hypothetical protein
Sopen07g023720.1	0.000320521	13.0981	7.05192	unknown protein | FUNCTIONS IN: molecular_function unknown | INVOLVED IN: biological_process unknown | LOCATED IN: cellular_component unknown | EXPRESSED IN: cultured cell
Sopen12g027920.1	4.387e-05	0.342352	6.98263	Encodes SUF4 (SUPPRESSOR of FRI 4), a putative zinc-finger-containing transcription factor that is required for delayed flowering in winter-annual Arabidopsis. suf4 mutations strongly suppress the late-flowering phenotype of FRI (FRIGIDA) mutants. suf4 mutants also show reduced H3K4 trimethylation at FLC (FLOWERING LOCUS C), a floral inhibitor. SUF4 may act to specifically recruit a putative hist…
Sopen06g003730.2	5.79175e-05	0.327465	5.9791	hypothetical protein
Sopen03g007860.1	0.000258821	11.849	5.61246	hypothetical protein
Sopen02g016650.1	0.000290021	2397.1	5.40515	FUNCTIONS IN: molecular_function unknown | INVOLVED IN: biological_process unknown | LOCATED IN: endomembrane system | EXPRESSED IN: leaf whorl, male gametophyte, flower, pollen tube | EXPRESSED DURING: L mature pollen stage, M germinated pollen stage, 4 anthesis | CONTAINS InterPro DOMAIN/s: Protein of unknown function DUF569 , Actin cross-linking | BEST Arabidopsis thaliana protein match is: Pr…
Sopen12g004180.1	0.000328942	112.94	4.63814	oligouridylate binding protein 1B (UBP1B) | FUNCTIONS IN: mRNA 3-UTR binding | EXPRESSED IN: 23 plant structures | EXPRESSED DURING: 13 growth stages | CONTAINS InterPro DOMAIN/s: RNA recognition motif, RNP-1 , Nucleotide-binding, alpha-beta plait | BEST Arabidopsis thaliana protein match is: RNA-binding (RRM/RBD/RNP motifs) family protein
Sopen10g034430.1	0.000637701	7.47203	4.52671	unknown protein
Sopen01g005900.1	0.000136231	111.582	4.4945	hypothetical protein
Sopen05g030530.1	0.000308727	20.7852	4.49401	Annexins are calcium binding proteins that are localized in the cytoplasm. When cytosolic Ca2+ increases, they relocate to the plasma membrane. They may be involved in the Golgi-mediated secretion of polysaccharides. | annexin 2 (ANNAT2) | FUNCTIONS IN: calcium-dependent phospholipid binding, calcium ion binding | INVOLVED IN: polysaccharide transport, response to water deprivation, response to s…
Sopen01g052810.1	0.000457022	31.0241	3.9702	hypothetical protein
Sopen03g024730.1	4.75585e-05	5.51422	3.90504	Encodes a homolog of the yeast SRS2 (Suppressor of RAD Six-screen mutant 2) helicase. The Arabidopsis SRS2 is a functional 3í- to 5í-helicase. Biochemical studies show that SRS2 disrupts recombinogenic DNA intermediates and facilitates single strand annealing. | SUPPRESSOR OF RAD SIX-SCREEN MUTANT 2 (SRS2) | CONTAINS InterPro DOMAIN/s: DNA helicase, UvrD-like, C-terminal , Helicase, superfamily 1…
Sopen01g052820.1	0.000722405	27.1825	3.86906	hypothetical protein
Sopen03g027800.1	0.000234293	10.8781	3.79087	Exostosin family protein | FUNCTIONS IN: catalytic activity | INVOLVED IN: biological_process unknown | LOCATED IN: chloroplast, membrane | CONTAINS InterPro DOMAIN/s: Exostosin-like | BEST Arabidopsis thaliana protein match is: Exostosin family protein
Sopen02g038520.1	0.00064562	247.269	3.74199	Encodes LHT1 (lysine histidine transporter), a high-affinity transporter for cellular amino acid uptake in both root epidermis and leaf mesophyll. | lysine histidine transporter 1 | FUNCTIONS IN: amino acid transmembrane transporter activity | INVOLVED IN: amino acid transport, response to karrikin, amino acid import | LOCATED IN: plasma membrane, membrane | EXPRESSED IN: 22 plant structures | EX…
Sopen11g020250.1	0.000400783	5397.52	3.69541	WLIM1 | FUNCTIONS IN: sequence-specific DNA binding transcription factor activity, zinc ion binding | INVOLVED IN: biological_process unknown | LOCATED IN: plasma membrane | EXPRESSED IN: 23 plant structures | EXPRESSED DURING: 13 growth stages | CONTAINS InterPro DOMAIN/s: Zinc finger, LIM-type | BEST Arabidopsis thaliana protein match is: GATA type zinc finger transcription factor family protein
Sopen06g022340.1	0.000484875	6.4672	3.54248	Belongs to five-member BRX gene family. Arabidopsis BRX genes share high levels of similarity among each others, with several conserved domains. The most distinct is BRX domain - highly conserved in all BRX genes among distantly related species. This protein-protein interaction domain is required and sufficient for BRX activity. | BREVIS RADIX-like 3 (BRX-LIKE3) | FUNCTIONS IN: molecular_function…
Sopen06g022800.1	0.000793986	0.617853	3.50502	Vacuolar ATP synthase catalytic subunit A (EC 3.6.3.14) (V-ATPase subunit A) (Vacuolar proton pump subunit alpha) (V-ATPase 69 kDa subunit) - Daucus carota (Carrot), Encodes catalytic subunit A of the vacuolar ATP synthase. Mutants are devoid of vacuolar ATPase activity as subunit A is encoded only by this gene and show strong defects in male gametophyte development and in Golgi stack morphology.…
Sopen05g007790.1	0.000487532	71.408	3.33201	Galactosyl transferase GMA12/MNN10 family protein | FUNCTIONS IN: transferase activity, transferring glycosyl groups, transferase activity | INVOLVED IN: biological_process unknown | LOCATED IN: integral to membrane | EXPRESSED IN: 18 plant structures | EXPRESSED DURING: 9 growth stages | CONTAINS InterPro DOMAIN/s: Galactosyl transferase | BEST Arabidopsis thaliana protein match is: xyloglucan x…
Sopen10g033880.1	0.000322699	3.24148	3.31719	Disease resistance-responsive (dirigent-like protein) family protein | CONTAINS InterPro DOMAIN/s: Plant disease resistance response protein | BEST Arabidopsis thaliana protein match is: Disease resistance-responsive (dirigent-like protein) family protein
Sopen11g023990.1	0.000311744	47.8864	3.28001	ZIP metal ion transporter family | FUNCTIONS IN: metal ion transmembrane transporter activity | INVOLVED IN: metal ion transport, transmembrane transport | LOCATED IN: endomembrane system, membrane | EXPRESSED IN: 23 plant structures | EXPRESSED DURING: 13 growth stages | CONTAINS InterPro DOMAIN/s: Zinc/iron permease | BEST Arabidopsis thaliana protein match is: ZIP metal ion transporter family
Sopen05g031020.1	0.000405851	5.75487	3.26843	GDA1/CD39 nucleoside phosphatase family protein | FUNCTIONS IN: hydrolase activity | EXPRESSED IN: cultured cell | CONTAINS InterPro DOMAIN/s: Nucleoside phosphatase GDA1/CD39 | BEST Arabidopsis thaliana protein match is: GDA1/CD39 nucleoside phosphatase family protein
Sopen07g015260.1	0.000361301	108.52	3.18054	Vacuolar proton ATPase subunit VHA-a isoform 2. Localized in the tonoplast. Required for efficient nutrient storage but not for sodium accumulation. | vacuolar proton ATPase A2 (VHA-A2) | FUNCTIONS IN: ATPase activity, hydrogen-translocating pyrophosphatase activity | INVOLVED IN: cellular response to nutrient levels, ATP synthesis coupled proton transport | LOCATED IN: in 8 components | EXPRESSE…
Sopen11g021110.1	0.000189669	129.827	3.14704	Protein of unknown function, DUF593 | FUNCTIONS IN: molecular_function unknown | INVOLVED IN: biological_process unknown | LOCATED IN: cellular_component unknown | EXPRESSED IN: 24 plant structures | EXPRESSED DURING: 15 growth stages | CONTAINS InterPro DOMAIN/s: Protein of unknown function DUF593 | BEST Arabidopsis thaliana protein match is: Protein of unknown function, DUF593
Sopen08g004170.1	4.92148e-05	61.0066	3.11142	long-chain acyl-CoA synthetase 4 (LACS4) | FUNCTIONS IN: catalytic activity | INVOLVED IN: fatty acid biosynthetic process | LOCATED IN: plasma membrane | EXPRESSED IN: 26 plant structures | EXPRESSED DURING: 13 growth stages | CONTAINS InterPro DOMAIN/s: AMP-binding, conserved site , AMP-dependent synthetase/ligase | BEST Arabidopsis thaliana protein match is: AMP-dependent synthetase and ligase…
Sopen06g009470.1	0.000212501	0.798376	3.06243	hypothetical protein

## Sheet: Table S8_pollen downreg
Table S8. All signficantly downregulated genes in pollen of LA1777 vs. LA0407.
cpm, counts per million
Gene	P Value	Mean Expression (cpm)	Fold change (FC)	1/FC	Annotation
Sopen01g046500.1	3.66699e-05	2.46082	0.00294527	339.528	Pentatricopeptide repeat (PPR) superfamily protein | CONTAINS InterPro DOMAIN/s: Pentatricopeptide repeat | BEST Arabidopsis thaliana protein match is: Tetratricopeptide repeat (TPR)-like superfamily protein
Sopen02g036260.1	0.000101404	4.88514	0.00340967	293.284	Protein of unknown function (duplicated DUF1399) | CONTAINS InterPro DOMAIN/s: Protein of unknown function DUF1399 | BEST Arabidopsis thaliana protein match is: Protein of unknown function (duplicated DUF1399)
Sopen03g036530.1	9.92888e-06	1.55286	0.00353437	282.936	hypothetical protein
Sopen12g025700.1	6.11702e-06	1.49816	0.00378262	264.367	HNH endonuclease | FUNCTIONS IN: endonuclease activity, nucleic acid binding | INVOLVED IN: biological_process unknown | LOCATED IN: chloroplast | EXPRESSED IN: 23 plant structures | EXPRESSED DURING: 13 growth stages | CONTAINS InterPro DOMAIN/s: HNH endonuclease | BEST Arabidopsis thaliana protein match is: HNH endonuclease domain-containing protein .
Sopen08g015890.1	0.00070131	2.01119	0.00440253	227.142	hypothetical protein
Sopen11g004040.1	2.84746e-06	1.29493	0.00491729	203.364	Encodes a plant homolog of a SWIRM domain containing protein found in histone deacetylase complexes in mammals. Lesions in FLD result in hyperacetylation of histones in FLC chromatin, up-regulation of FLC expression and extremely delayed flowering. FLD plays a key role in regulating the reproductive competence of the shoot and results in different developmental phase transitions in Arabidopsis. |…
Sopen11g026310.1	1.44235e-05	1.89092	0.00492312	203.123	Flavonoid 3,5-hydroxylase (EC 1.14.13.88) (F35H) (Cytochrome P450 75A2) (CYPLXXVA2) (P-450EG1) - Solanum melongena (Eggplant) (Aubergine), Required for flavonoid 3 hydroxylase activity. | TRANSPARENT TESTA 7 (TT7) | CONTAINS InterPro DOMAIN/s: Cytochrome P450 , Cytochrome P450, E-class, group I , Cytochrome P450, conserved site | BEST Arabidopsis thaliana protein match is: cytochrome P450, family…
Sopen06g017830.1	0.000103162	3.65084	0.00529915	188.71	myosin heavy chain-related | FUNCTIONS IN: motor activity | INVOLVED IN: biological_process unknown | LOCATED IN: plasma membrane | EXPRESSED IN: 25 plant structures | EXPRESSED DURING: 15 growth stages | CONTAINS InterPro DOMAIN/s: Myosin tail 2
Sopen08g029300.1	0.000773487	2.51768	0.00568017	176.051	hypothetical protein
Sopen03g039160.1	0.00021987	2.2211	0.00580809	172.173	hypothetical protein
Sopen11g002600.1	0.000174037	3.12086	0.00721897	138.524	ovate family protein 13 (OFP13) | INVOLVED IN: biological_process unknown | LOCATED IN: endomembrane system | EXPRESSED IN: 23 plant structures | EXPRESSED DURING: 14 growth stages | CONTAINS InterPro DOMAIN/s: Protein of unknown function DUF623 | BEST Arabidopsis thaliana protein match is: ovate family protein 15
Sopen00g008580.1	1.86708e-05	1.06875	0.00734048	136.231	hypothetical protein
Sopen07g010220.1	8.76738e-05	1.7533	0.00764051	130.881	HNH endonuclease | FUNCTIONS IN: endonuclease activity, nucleic acid binding | INVOLVED IN: biological_process unknown | LOCATED IN: chloroplast | EXPRESSED IN: 23 plant structures | EXPRESSED DURING: 13 growth stages | CONTAINS InterPro DOMAIN/s: HNH endonuclease | BEST Arabidopsis thaliana protein match is: HNH endonuclease domain-containing protein .	expression of EcoRI in pollen can lead to infertility of male; endonucleases can control imprinting in At endosperm/seed
Sopen05g014070.1	0.000443023	2.06314	0.00848943	117.794	Encodes a cysteine-rich receptor-like protein kinase. | cysteine-rich RLK (RECEPTOR-like protein kinase) 8 (CRK8) | FUNCTIONS IN: kinase activity | INVOLVED IN: protein amino acid phosphorylation | CONTAINS InterPro DOMAIN/s: Protein kinase, ATP binding site , Reverse transcriptase, RNA-dependent DNA polymerase , Serine/threonine-protein kinase domain , Protein of unknown function DUF26 , Serine/…
Sopen03g036520.1	0.000184105	1.7255	0.00860848	116.164	hypothetical protein
Sopen01g040460.1	0.000678084	1.70747	0.0086749	115.275	AGO4 is a member of a class of PAZ/PIWI domain containing proteins involved in siRNA mediated gene silencing.Loss of function mutations have reduced site specific CpNpG and CpHpH methylation and increased susceptibility to bacterial pathogens. | ARGONAUTE 4 (AGO4) | CONTAINS InterPro DOMAIN/s: Domain of unknown function DUF1785 , Stem cell self-renewal protein Piwi , Argonaute/Dicer protein, PAZ …
Sopen08g017270.1	3.52791e-05	0.918187	0.00968892	103.211	hypothetical protein
Sopen11g004050.1	0.00020176	1.6054	0.00980719	101.966	Encodes a plant homolog of a SWIRM domain containing protein found in histone deacetylase complexes in mammals. Lesions in FLD result in hyperacetylation of histones in FLC chromatin, up-regulation of FLC expression and extremely delayed flowering. FLD plays a key role in regulating the reproductive competence of the shoot and results in different developmental phase transitions in Arabidopsis. |…
Sopen02g020680.1	4.35618e-07	0.854038	0.0111065	90.0373	GDSL-like Lipase/Acylhydrolase superfamily protein | FUNCTIONS IN: hydrolase activity, acting on ester bonds, carboxylesterase activity | INVOLVED IN: lipid metabolic process | LOCATED IN: apoplast, cell wall, chloroplast | EXPRESSED IN: 23 plant structures | EXPRESSED DURING: 14 growth stages | CONTAINS InterPro DOMAIN/s: Lipase, GDSL | BEST Arabidopsis thaliana protein match is: GDSL-like Lipas…
Sopen05g015220.1	0.000171058	1.07886	0.015016	66.5956	hypothetical protein
Sopen02g014150.1	6.60453e-05	1.03235	0.0159544	62.6788	Target SNARE coiled-coil domain protein | FUNCTIONS IN: molecular_function unknown | INVOLVED IN: biological_process unknown | LOCATED IN: plasma membrane | EXPRESSED IN: 23 plant structures | EXPRESSED DURING: 13 growth stages | CONTAINS InterPro DOMAIN/s: Target SNARE coiled-coil domain | BEST Arabidopsis thaliana protein match is: Target SNARE coiled-coil domain protein
Sopen01g016110.1	4.3041e-06	0.705282	0.0161355	61.9753	hypothetical protein
Sopen10g023980.1	0.000518016	0.65387	0.0181865	54.9857	hypothetical protein
Sopen11g004020.1	0.000161661	1.36107	0.0211906	47.1907	Encodes CPR30 (Constitutive Expresser of PR Genes 30), a F-Box protein that functions as a negative regulator of defense response. | CONSTITUTIVE EXPRESSER OF PR GENES 30 (CPR30) | FUNCTIONS IN: molecular_function unknown | INVOLVED IN: negative regulation of defense response | LOCATED IN: nucleus, cytoplasm | EXPRESSED IN: 8 plant structures | CONTAINS InterPro DOMAIN/s: F-box domain, cyclin-lik…
Sopen09g023020.1	0.000839332	2.55352	0.0215969	46.303	hypothetical protein
Sopen03g002260.1	0.000154655	12.8772	0.0217852	45.9028	GDSL-like Lipase/Acylhydrolase superfamily protein | FUNCTIONS IN: hydrolase activity, acting on ester bonds, carboxylesterase activity | INVOLVED IN: lipid metabolic process | LOCATED IN: endomembrane system | CONTAINS InterPro DOMAIN/s: Lipase, GDSL | BEST Arabidopsis thaliana protein match is: GDSL-like Lipase/Acylhydrolase superfamily protein
Sopen09g007680.1	0.00063444	0.598926	0.0228554	43.7533	hypothetical protein
Sopen12g029900.1	0.000850363	0.843018	0.0232058	43.0928	Encodes a putative RING-H2 zinc finger protein ATL6 (ATL6). | ATL6 | FUNCTIONS IN: zinc ion binding | INVOLVED IN: response to chitin | LOCATED IN: plasma membrane | EXPRESSED IN: 22 plant structures | EXPRESSED DURING: 12 growth stages | CONTAINS InterPro DOMAIN/s: Zinc finger, RING-type , Zinc finger, C3HC4 RING-type | BEST Arabidopsis thaliana protein match is: carbon/nitrogen insensitive 1
Sopen11g020860.1	0.00085142	0.584195	0.023649	42.285	NB-ARC domain-containing disease resistance protein | FUNCTIONS IN: protein binding | INVOLVED IN: apoptosis, defense response | LOCATED IN: endomembrane system | EXPRESSED IN: 23 plant structures | EXPRESSED DURING: 14 growth stages | CONTAINS InterPro DOMAIN/s: Leucine-rich repeat-containing protein , NB-ARC , Leucine-rich repeat , Disease resistance protein | BEST Arabidopsis thaliana protein …
Sopen03g030490.1	0.000315564	0.576978	0.0236494	42.2844	Radical SAM superfamily protein | FUNCTIONS IN: oxidoreductase activity, iron-sulfur cluster binding, coproporphyrinogen oxidase activity, catalytic activity | INVOLVED IN: oxidation reduction, porphyrin biosynthetic process | LOCATED IN: chloroplast, cytoplasm | EXPRESSED IN: 22 plant structures | EXPRESSED DURING: 13 growth stages | CONTAINS InterPro DOMAIN/s: Elongator protein 3/MiaB/NifB , Pu…
Sopen10g024210.1	0.000635748	0.582664	0.0240716	41.5428	Leucine-rich repeat protein kinase family protein | FUNCTIONS IN: protein serine/threonine kinase activity, protein kinase activity, ATP binding | INVOLVED IN: transmembrane receptor protein tyrosine kinase signaling pathway, protein amino acid phosphorylation | LOCATED IN: plasma membrane, membrane | EXPRESSED IN: 20 plant structures | EXPRESSED DURING: 9 growth stages | CONTAINS InterPro DOMAIN…
Sopen11g004030.1	4.58386e-06	0.583218	0.0241478	41.4116	hypothetical protein
Sopen09g030260.1	0.000206552	27.3234	0.0241837	41.3502	Chaperone DnaJ-domain superfamily protein | FUNCTIONS IN: heat shock protein binding | INVOLVED IN: protein folding, response to cyclopentenone | LOCATED IN: cellular_component unknown | EXPRESSED IN: 23 plant structures | EXPRESSED DURING: 15 growth stages | CONTAINS InterPro DOMAIN/s: Molecular chaperone, heat shock protein, Hsp40, DnaJ , Heat shock protein DnaJ, N-terminal , Heat shock protein…
Sopen04g034750.1	4.69858e-05	0.574479	0.0249156	40.1354	glyoxal oxidase-related protein | FUNCTIONS IN: molecular_function unknown | INVOLVED IN: biological_process unknown | LOCATED IN: endomembrane system | EXPRESSED IN: root | CONTAINS InterPro DOMAIN/s: Galactose oxidase/kelch, beta-propeller , Galactose oxidase, beta-propeller , Immunoglobulin E-set , Glyoxal oxidase, N-terminal , Domain of unknown function DUF1929 | BEST Arabidopsis thaliana pro…
Sopen10g020820.1	0.000164166	0.821813	0.0253572	39.4365	hypothetical protein
Sopen07g019190.1	0.000161966	0.765706	0.0291135	34.3484	hypothetical protein
Sopen00g007310.1	0.000112943	0.526025	0.0302866	33.0179	hypothetical protein
Sopen05g013460.1	6.789e-05	22.5015	0.0305481	32.7352	Cytochrome P450 97B2 (EC 1.14.-.-) - Glycine max (Soybean), member of CYP97B | cytochrome P450, family 97, subfamily B, polypeptide 3 (CYP97B3) | FUNCTIONS IN: electron carrier activity, monooxygenase activity, iron ion binding, oxygen binding, heme binding | INVOLVED IN: oxidation reduction | LOCATED IN: chloroplast, chloroplast stroma | EXPRESSED IN: 22 plant structures | EXPRESSED DURING: 13 g…
Sopen09g001420.1	1.3544e-05	0.510621	0.0308655	32.3986	hypothetical protein
Sopen06g031430.1	0.000435356	0.743067	0.0312855	31.9637	Thioesterase superfamily protein | FUNCTIONS IN: oxidoreductase activity | INVOLVED IN: metabolic process | CONTAINS InterPro DOMAIN/s: MaoC-like dehydratase .
Sopen03g025580.1	1.33578e-05	0.494145	0.033994	29.417	A member of a large family of seven-transmembrane domain proteins specific to plants, homologs of the barley mildew resistance locus o (MLO) protein. The Arabidopsis genome contains 15 genes encoding MLO proteins, with localization in plasma membrane. Phylogenetic analysis revealed four clades of closely-related AtMLO genes. ATMLO6 belongs to the clade IV, with AtMLO2, AtMLO3 and AtMLO12. The gen…
Sopen12g006990.1	0.000526231	0.696396	0.0345094	28.9776	hypothetical protein
Sopen10g021530.1	0.000173053	0.469097	0.0370498	26.9907	hypothetical protein
Sopen11g013290.1	0.000251614	0.643962	0.0403129	24.8059	hypothetical protein
Sopen09g022960.1	0.000774331	0.62876	0.043312	23.0883	hypothetical protein
Sopen01g036800.1	0.000748943	0.574673	0.0505092	19.7984	Retrovirus-related Pol polyprotein from transposon TNT 1-94 | Reverse transcriptase (EC 2.7.7.49) | Endonuclease) - Nicotiana tabacum (Common tobacco), Encodes a cysteine-rich receptor-like protein kinase. | cysteine-rich RLK (RECEPTOR-like protein kinase) 8 (CRK8) | FUNCTIONS IN: kinase activity | INVOLVED IN: protein amino acid phosphorylation | CONTAINS InterPro DOMAIN/s: Protein kinase, ATP b…
Sopen12g021670.1	8.76704e-05	4.79317	0.0529649	18.8804	heat shock protein 70B (Hsp70b) | FUNCTIONS IN: ATP binding | INVOLVED IN: protein folding, response to heat | LOCATED IN: cytosol, cell wall, plasma membrane, chloroplast, membrane | EXPRESSED IN: 19 plant structures | EXPRESSED DURING: 10 growth stages | CONTAINS InterPro DOMAIN/s: Heat shock protein 70, conserved site , Heat shock protein Hsp70 , Heat shock protein 70 | BEST Arabidopsis thalia…
Sopen06g026490.1	0.000313111	6.23392	0.0540671	18.4955	Encodes a DNA mismatch repair homolog of human MutS gene, MSH6. MSH2 is involved in maintaining genome stability and repressing recombination of mismatched heteroduplexes.There are four MutS genes in Arabidopsis, MSH2, MSH3, MSH6, and MSH7, which all act as heterodimers and bind to 51-mer duplexes. MSH2 has different binding specificity to different mismatches in combination with MSH3, MSH6, or M…
Sopen07g033600.1	1.20577e-05	1.37501	0.0558436	17.9071	hypothetical protein
Sopen10g005320.1	2.24146e-05	0.39358	0.0563756	17.7382	Dihydroflavonol-4-reductase (EC 1.1.1.219) (DFR) (Dihydrokaempferol 4-reductase) - Petunia hybrida (Petunia), Negative regulator of flavonoid biosynthesis, mutants accumulate flavonoid pigments in their seed coat, putative oxidoreductase. It is thought that a ternary complex composed of TT2, TT8 and TTG1 is necessary for correct expression of BAN in seed endothelium. | BANYULS (BAN) | FUNCTIONS I…
Sopen02g015230.1	0.000453221	0.544494	0.0569267	17.5664	Encodes a cysteine-rich receptor-like protein kinase. | cysteine-rich RLK (RECEPTOR-like protein kinase) 8 (CRK8) | FUNCTIONS IN: kinase activity | INVOLVED IN: protein amino acid phosphorylation | CONTAINS InterPro DOMAIN/s: Protein kinase, ATP binding site , Reverse transcriptase, RNA-dependent DNA polymerase , Serine/threonine-protein kinase domain , Protein of unknown function DUF26 , Serine/…
Sopen04g009600.1	6.77693e-05	0.391923	0.0573725	17.43	hypothetical protein
Sopen03g016170.1	0.000176563	4.46233	0.0582476	17.1681	hypothetical protein
Sopen02g034580.1	0.000804727	8.95152	0.062494	16.0015	PQ-loop repeat family protein / transmembrane family protein | CONTAINS InterPro DOMAIN/s: Cystinosin/ERS1p repeat | BEST Arabidopsis thaliana protein match is: PQ-loop repeat family protein / transmembrane family protein
Sopen07g008900.1	0.000684891	0.518482	0.0631226	15.8422	hypothetical protein
Sopen09g002090.1	2.46797e-06	2.27633	0.0649153	15.4047	hypothetical protein
Sopen10g020670.1	0.000826811	2.61452	0.0664129	15.0573	Retrovirus-related Pol polyprotein from transposon TNT 1-94 | Reverse transcriptase (EC 2.7.7.49) | Endonuclease) - Nicotiana tabacum (Common tobacco), Encodes a cysteine-rich receptor-like protein kinase. | cysteine-rich RLK (RECEPTOR-like protein kinase) 8 (CRK8) | FUNCTIONS IN: kinase activity | INVOLVED IN: protein amino acid phosphorylation | CONTAINS InterPro DOMAIN/s: Protein kinase, ATP b…
Sopen09g023280.1	0.000658679	0.494527	0.0696197	14.3638	FUNCTIONS IN: molecular_function unknown | INVOLVED IN: biological_process unknown | LOCATED IN: chloroplast | EXPRESSED IN: 22 plant structures | EXPRESSED DURING: 13 growth stages | CONTAINS InterPro DOMAIN/s: Domain of unknown function DUF1995 | BEST Arabidopsis thaliana protein match is: Low PSII Accumulation 3
Sopen01g007890.1	0.000408453	0.360755	0.0716077	13.965	hypothetical protein
Sopen03g008430.1	0.000430172	0.364337	0.0726086	13.7725	hypothetical protein
Sopen06g005220.1	0.000623655	36.3716	0.0764393	13.0823	5-AMP-activated protein kinase beta-2 subunit protein | CONTAINS InterPro DOMAIN/s: 5-AMP-activated protein kinase, beta subunit, interaction domain | BEST Arabidopsis thaliana protein match is: 5-AMP-activated protein kinase beta-2 subunit protein
Sopen12g006310.1	0.000268574	1.14398	0.0791661	12.6317	molecular function has not been defined, was shown involved in oxidative stress tolerance. | Zinc-binding dehydrogenase family protein | FUNCTIONS IN: oxidoreductase activity, binding, zinc ion binding, catalytic activity | INVOLVED IN: response to oxidative stress | LOCATED IN: plasma membrane | EXPRESSED IN: 26 plant structures | EXPRESSED DURING: 13 growth stages | CONTAINS InterPro DOMAIN/s: …
Sopen01g051130.1	9.66439e-05	2.17211	0.0837389	11.9419	AP2/B3-like transcriptional factor family protein | FUNCTIONS IN: DNA binding, sequence-specific DNA binding transcription factor activity | INVOLVED IN: regulation of transcription, DNA-dependent | LOCATED IN: vacuole | CONTAINS InterPro DOMAIN/s: Transcriptional factor B3 | BEST Arabidopsis thaliana protein match is: AP2/B3-like transcriptional factor family protein
Sopen07g033340.1	0.000105017	19.7466	0.0965505	10.3573	Encodes a cysteine-rich receptor-like protein kinase. | cysteine-rich RLK (RECEPTOR-like protein kinase) 8 (CRK8) | FUNCTIONS IN: kinase activity | INVOLVED IN: protein amino acid phosphorylation | CONTAINS InterPro DOMAIN/s: Protein kinase, ATP binding site , Reverse transcriptase, RNA-dependent DNA polymerase , Serine/threonine-protein kinase domain , Protein of unknown function DUF26 , Serine/…
Sopen10g005950.1	6.50604e-05	0.335667	0.0967513	10.3358	member of GCN subfamily | general control non-repressible 4 (GCN4) | CONTAINS InterPro DOMAIN/s: ATPase, AAA+ type, core , ABC transporter-like , ABC transporter, conserved site | BEST Arabidopsis thaliana protein match is: general control non-repressible 3
Sopen09g035830.1	7.68656e-05	2.15713	0.0978724	10.2174	Auxin-responsive family protein | INVOLVED IN: multicellular organismal development | LOCATED IN: plasma membrane, membrane | EXPRESSED IN: 19 plant structures | EXPRESSED DURING: 9 growth stages | CONTAINS InterPro DOMAIN/s: Cytochrome b561, eukaryote , Uncharacterised conserved protein UCP037471 , Protein of unknown function DUF568, DOMON-like , DOMON related , Cytochrome b561/ferric reductase …
Sopen01g006610.1	4.78e-05	0.33121	0.0987261	10.129	Encodes a cysteine-rich receptor-like protein kinase. | cysteine-rich RLK (RECEPTOR-like protein kinase) 8 (CRK8) | FUNCTIONS IN: kinase activity | INVOLVED IN: protein amino acid phosphorylation | CONTAINS InterPro DOMAIN/s: Protein kinase, ATP binding site , Reverse transcriptase, RNA-dependent DNA polymerase , Serine/threonine-protein kinase domain , Protein of unknown function DUF26 , Serine/…
Sopen03g007910.1	0.00064804	15.7585	0.118231	8.45801	hypothetical protein
Sopen11g028480.1	0.000782646	8.21676	0.124001	8.06443	Encodes a member of the cytochrome p450 CYP74 gene family that functions as an allene oxide synthase. This enzyme catalyzes dehydration of the hydroperoxide to an unstable allene oxide in the JA biosynthetic pathway. It shows a dual catalytic activity, the major one being a 13-AOS but also expressing a 9-AOS activity. | allene oxide synthase (AOS) | FUNCTIONS IN: hydro-lyase activity, allene oxid…
Sopen06g019440.1	0.000166324	24.7562	0.131539	7.60234	NAD(P)-binding Rossmann-fold superfamily protein | FUNCTIONS IN: oxidoreductase activity, binding, catalytic activity | INVOLVED IN: oxidation reduction, metabolic process | LOCATED IN: endomembrane system | EXPRESSED IN: 23 plant structures | EXPRESSED DURING: 15 growth stages | CONTAINS InterPro DOMAIN/s: Short-chain dehydrogenase/reductase, conserved site , NAD(P)-binding domain , Glucose/ribi…
Sopen06g021040.1	4.24056e-05	0.875687	0.134809	7.41789	unknown protein
Sopen01g003700.1	0.000652663	1.24838	0.142072	7.03867	Protein prenylyltransferase superfamily protein | FUNCTIONS IN: binding | INVOLVED IN: biological_process unknown | LOCATED IN: chloroplast, chloroplast envelope | EXPRESSED IN: 22 plant structures | EXPRESSED DURING: 13 growth stages | CONTAINS InterPro DOMAIN/s: Tetratricopeptide-like helical , Tetratricopeptide repeat-containing , Bacterial transcriptional activator domain , Tetratricopeptide …
Sopen01g050680.1	3.23842e-06	43.402	0.14736	6.78611	Serine carboxypeptidase II-3 precursor (EC 3.4.16.6) (CP-MII.3) - Hordeum vulgare (Barley), serine carboxypeptidase-like 40 (scpl40) | FUNCTIONS IN: serine-type carboxypeptidase activity | INVOLVED IN: proteolysis | LOCATED IN: endomembrane system | EXPRESSED IN: 8 plant structures | EXPRESSED DURING: 4 anthesis, C globular stage, petal differentiation and expansion stage | CONTAINS InterPro DOMA…
Sopen05g031990.1	0.000288595	4.21885	0.153213	6.52688	Core-2/I-branching beta-1,6-N-acetylglucosaminyltransferase family protein | FUNCTIONS IN: transferase activity, transferring glycosyl groups | INVOLVED IN: biological_process unknown | LOCATED IN: endomembrane system, membrane | EXPRESSED IN: 22 plant structures | EXPRESSED DURING: 13 growth stages | CONTAINS InterPro DOMAIN/s: Glycosyl transferase, family 14 , Core-2/I-Branching enzyme | BEST A…
Sopen01g037620.1	0.000212106	17.6405	0.17258	5.79442	hypothetical protein
Sopen02g038710.1	0.000427709	0.996917	0.184007	5.43457	Encodes a homolog of the yeast Vps52p/SAC2. Involved in pollen tube germination and growth. Located in multiple endomembrane organelles including the golgi. The yeast protein has been shown to be located at the late Golgi and to function in a complex involved in retrograde trafficking of vesicles between the early endosomal compartment and the trans-Golgi network. | POKY POLLEN TUBE (POK) | CONTA…
Sopen06g019990.1	3.32848e-05	0.264822	0.192879	5.18459	hypothetical protein
Sopen05g034380.1	0.000408981	0.857026	0.19621	5.09657	hypothetical protein
Sopen06g001470.1	6.56394e-05	23.9544	0.196484	5.08949	Encodes triosephosphate isomerase. | triosephosphate isomerase (TPI) | FUNCTIONS IN: triose-phosphate isomerase activity, copper ion binding | INVOLVED IN: in 7 processes | LOCATED IN: in 8 components | EXPRESSED IN: 27 plant structures | EXPRESSED DURING: 15 growth stages | CONTAINS InterPro DOMAIN/s: Triosephosphate isomerase, active site , Aldolase-type TIM barrel , Triosephosphate isomerase |…
Sopen09g023720.1	0.000125851	198.253	0.212693	4.70162	Sec14p-like phosphatidylinositol transfer family protein | FUNCTIONS IN: transporter activity | INVOLVED IN: transport | LOCATED IN: intracellular | EXPRESSED IN: 17 plant structures | EXPRESSED DURING: 9 growth stages | CONTAINS InterPro DOMAIN/s: Cellular retinaldehyde-binding/triple function, C-terminal , Cellular retinaldehyde-binding/triple function, N-terminal , Cellular retinaldehyde bindi…
Sopen02g037280.1	0.000279275	23.6482	0.215064	4.64978	One of three isoforms of the iron-sulfur component of the succinate dehydrogenase complex, a component of the mitochondrial respiratory chain complex II. The product of the nuclear encoded gene is imported into the mitochondrion. Expressed during germination and post-germinative growth. | succinate dehydrogenase 2-2 (SDH2-2) | CONTAINS InterPro DOMAIN/s: Ferredoxin , Beta-grasp fold, ferredoxin-t…
Sopen04g036520.1	1.31136e-05	31.3047	0.217254	4.6029	Pyrophosphate--fructose 6-phosphate 1-phosphotransferase alpha subunit (EC 2.7.1.90) (PFP) (6-phosphofructokinase, pyrophosphate dependent) (Pyrophosphate-dependent 6-phosphofructose-1-kinase) (PPi-PFK) - Solanum tuberosum (Potato), Phosphofructokinase family protein | CONTAINS InterPro DOMAIN/s: Pyrophosphate-dependent phosphofructokinase PfpB , Phosphofructokinase | BEST Arabidopsis thaliana pr…
Sopen06g005870.1	7.68525e-05	8.71884	0.219873	4.54807	CONTAINS InterPro DOMAIN/s: Gamma-secretase aspartyl protease complex, presenilin enhancer-2 subunit
Sopen04g026720.1	0.000296157	6.64146	0.223185	4.48059	serine carboxypeptidase-like 42 (scpl42) | FUNCTIONS IN: serine-type carboxypeptidase activity | INVOLVED IN: proteolysis | LOCATED IN: cell wall | EXPRESSED IN: 23 plant structures | EXPRESSED DURING: 13 growth stages | CONTAINS InterPro DOMAIN/s: Peptidase S10, serine carboxypeptidase , Peptidase S10, serine carboxypeptidase, active site | BEST Arabidopsis thaliana protein match is: serine carb…
Sopen03g006030.1	0.000391454	1.0175	0.249865	4.00216	Cyclin B2, 3 (CYCB2, 3) | FUNCTIONS IN: cyclin-dependent protein kinase regulator activity | INVOLVED IN: regulation of cell cycle | LOCATED IN: nucleus | CONTAINS InterPro DOMAIN/s: Cyclin, C-terminal , Cyclin-like , Cyclin-related , Cyclin, N-terminal , Cyclin, A/B/D/E , Cyclin | BEST Arabidopsis thaliana protein match is: CYCLIN B2, 4
Sopen01g050480.1	0.000826014	3.8549	0.250588	3.99061	CONTAINS InterPro DOMAIN/s: Kinase binding protein CGI-121
Sopen09g001940.1	0.000325775	201.382	0.254728	3.92576	Protein phosphatase 2C family protein | FUNCTIONS IN: protein serine/threonine phosphatase activity, catalytic activity | INVOLVED IN: protein amino acid dephosphorylation | LOCATED IN: protein serine/threonine phosphatase complex | EXPRESSED IN: 24 plant structures | EXPRESSED DURING: 15 growth stages | CONTAINS InterPro DOMAIN/s: Protein phosphatase 2C, manganese/magnesium aspartate binding sit…
Sopen08g022590.1	0.000368738	44.3966	0.261212	3.8283	Protein of unknown function (DUF1336) | CONTAINS InterPro DOMAIN/s: Protein of unknown function DUF1336 | BEST Arabidopsis thaliana protein match is: Protein of unknown function (DUF1336)
Sopen01g004620.1	0.000518691	8.11135	0.263017	3.80204	unknown protein
Sopen08g007640.1	0.000596398	35.2899	0.268557	3.72361	hypothetical protein
Sopen08g011280.1	0.000596367	7.34338	0.276618	3.61509	Transducin/WD40 repeat-like superfamily protein | CONTAINS InterPro DOMAIN/s: WD40 repeat-like-containing domain , WD40 repeat , WD40/YVTN repeat-like-containing domain , WD40 repeat, subgroup
Sopen02g034190.1	0.000775261	116.092	0.292384	3.42016	Encodes a protein with putative galacturonosyltransferase activity. | galacturonosyltransferase 9 (GAUT9) | CONTAINS InterPro DOMAIN/s: Glycosyl transferase, family 8 | BEST Arabidopsis thaliana protein match is: Nucleotide-diphospho-sugar transferases superfamily protein
Sopen03g005070.1	0.000216272	0.815942	0.30748	3.25225	HIGH CHLOROPHYLL FLUORESCENCE 208 (HCF208) | CONTAINS InterPro DOMAIN/s: Protein of unknown function DUF2930
Sopen12g002560.1	2.08497e-05	52.4425	0.312483	3.20018	CCCH-type zinc finger family protein | FUNCTIONS IN: zinc ion binding, nucleic acid binding | INVOLVED IN: biological_process unknown | LOCATED IN: cellular_component unknown | EXPRESSED IN: 24 plant structures | EXPRESSED DURING: 13 growth stages | CONTAINS InterPro DOMAIN/s: Zinc finger, CCCH-type
Sopen09g032150.1	0.000415228	50.1077	0.313413	3.19067	F-box and associated interaction domains-containing protein | FUNCTIONS IN: molecular_function unknown | INVOLVED IN: biological_process unknown | LOCATED IN: nucleus | EXPRESSED IN: 16 plant structures | EXPRESSED DURING: 10 growth stages | CONTAINS InterPro DOMAIN/s: F-box domain, cyclin-like , F-box domain, Skp2-like , F-box associated domain, type 3 , F-box associated interaction domain | BES…
Sopen01g033670.1	0.00045126	43.2488	0.321184	3.11348	Encodes a urophorphyrin III methylase that catalyzes S-adenosyl-L-methionine-dependent transmethylation in a multistep process involving the formation of a covalently linked complex with S-adenosyl-L-methionine. | urophorphyrin methylase 1 (UPM1) | CONTAINS InterPro DOMAIN/s: Tetrapyrrole methylase , Tetrapyrrole methylase, subdomain 1 , Uroporphyrin-III C-methyltransferase, C-terminal , Tetrapyr…
Sopen03g027490.1	0.000625165	45.7073	0.32328	3.09329	hypothetical protein
Sopen03g017680.1	7.11948e-05	191.343	0.332424	3.00821	unknown protein | CONTAINS InterPro DOMAIN/s: Protein of unknown function DUF2048
Sopen05g002990.1	0.000461525	182.807	0.333153	3.00163	unknown protein | FUNCTIONS IN: molecular_function unknown | INVOLVED IN: biological_process unknown | LOCATED IN: cellular_component unknown | EXPRESSED IN: 23 plant structures | EXPRESSED DURING: 13 growth stages

## Sheet: Table S9_pollen apriori
Table S9. Expression of patterns of a priori gene candidates in pollen of LA1777 vs. LA0407.
cpm, counts per million; * Gene locus and identity are based on information from Li and Chetelat (2010) for Cullin 1 and Li and Chetelat (2015) for all S-locus F-box proteins (SLFs)
**For SLF consesus data, sequences were obtained using the RNAseq libraries (mapped to Sopenv2.0 described in the main text). We used samtools (v.1.2) mpileup to call variants (parameters: -C50 -m5 -F0.0002 -t DP), and filtered out variants of QUAL<900. We generated consensus sequences with VCFtools (v3.0), using the vcf-consensus function. We found no reliable (high-quality) SNPs between the two…
Gene	S.pennellii genome coordinates*	Sense strand for transcription	Gene name*	Annotation	Mean Expression (cpm)	Fold change	P Value	SLF Variant count (Number of variants in region inferred from S. habrochaites RNAseq data)**	SLF inferred consensus sequence from S. habrochaites (in the sense of transcription)**
Sopen01n000015.1	Spenn-ch01:70119701..70122400	-	SLF-1m	NA	0.237438	2.81555	0.0754255	0	ATTTAACGTGGTTCGTATCAAAATGATCATACGTCCACCAAAAAATAACTGCACCAATATTTTTCACTTGACAAAGAATACAAGTGAAATACTACAAGAGAGAGAACATAAATGTCTTAGAAGGTGAAAGGCAAGTGAGAAGATGATTTGAAAATGAATAAAGAGCTACCTATTTAGAAAAATATATTCATGATATTGATGTCATCCATGACATCACTATGTGTCAAAAATGTCAAGGTTAAAAATATGAAACCATTTTATGGTTTGCCTAAATTTTACCTACCAAGATACTATCTTTGACATTTATTTTGTACTAATTATCTTCCTACCAAACATTCATGTTGATTCATCTTCGATTTAGTTTGATTTCACAAGAACCAAACCAACTCTTTCAGTAAC…
Sopen01g021970.1	Spenn-ch01:65995722..65999318	-	SLF-2	hypothetical protein	2.6326	0.707427	0.684097	14	ATGGCTGATGGAATTATGAAGAAGTTGAATCAAGATGTGGTAATTTATATACTTTTAAGACTCGCGGTGAAATCCCTCCTGCGATTCAATTGCATCTCAAAAACTTGTTACTCTCTCATTAAATCCTCTACTTTTGTCTATCTTTATCTCAACCGCACAACAACTTCCAAAGACGAATTCATTCTTTTCAAGCATTGCTTCGAATATGAAAGAAATATGCATAAAACTATATTGTCTTTTCTTTCTGGTGATGACGATGATGATGATTATTTTAACCCAATTGTTCAAGATCTAGATGTCACTCATTTGAAAACCAATAATAATTATAACATGGATCAATTCATTGGTCCTTGTAACGGTTTGATTGCCATGATGGACTCTGTTACCACCATCTTAATT…
Sopen01n000010.1	Spenn-ch01:65225042..65226205	-	SLF-3	NA	0.834839	0.939667	0.874757	10	ATGATGAATGGAACAATTAAGAAATTATCAGAAGATGTGGAGATTTATATATTTTTCAAGCTCCCAATGAAATCTATTACGCGATTCAAATGTGTTACTAAAACTTGGTGCAATCTCATGCAATCGTTTAGTTTCATCAATCTTCATCATAACTACACCTCTTCAAAAAAAGACGAATTCATTCTATTTAAACGATCATTGAAAGAACAAAATGTATTTACAAATCCTTTATCTTTTCTCCGAACTCCTAATGGTGATGATGATCTTGATTATATTACTCGTGATCTAGAGGTGCCATATCTGTCCACCGGTTATGGTAGTATCTTTCATCAATTCAACGGTCCTTGCCATGGTTTGATTGTTTTAACAGATTACGTAAACTTTGTTATATTAAATCCA…
Sopen01n000009.1	Spenn-ch01:63408489..63409662	+	SLF-4	NA	0.573974	3.36604	0.421262	11	ATGACAAATGGAATTGTGAACAAATTTCCCAAAGATGTGTTGATGTATCTTATTCTGAAGCTCCCAATAAAGTCTATATTGCGATTCAAATCCATTTCTAAATCATTGTACAATCTCATGCAATCGTCAACATTCATCAATCTTCATCTCAATCATACCACTTCTATAAAAGATGAAATAATTCTCTTCAAACGCTCCATTAAAGAAGGACACAACGAATTTAGAAGTATCATGTCGTTCCTTTCTAGTTATCATGATAACGATGATTTTTACCATGTTTCTCCAGATCTAGATGTTCCACATTTGACTTCCACTACTTCATGTATTTTTCATAGATTCATTGGTCCTTGTCGCGGTTTAATTCTTCTAACAGATAAAGTAGAGACAGTATTATTTAAT…
Sopen01n000014.1	Spenn-ch01:62275000..62276900	+	SLF-5m	NA	1.6396	4.94709	0.208828	33	ATGACACCAAGGCCAAGGTTGGTTCTTGTGTTAATTTGTCATCTTGGTCACTTTTGAGCCCCCCCCCCTTTTTAAATATATTTTGTATCGTATTATATATTAATATATGACTCGTGTTTGATATTCTATTCTCGGTTTTGCTTACTTATTATTTCTATTCAAATCGTTATTTTATGCAACTTAAATATTTTGGGTTTAGGTTTGTCTACCGGGGGTTATAGTAGACCCCATTATGGCTCAAATTCAGGTCATGACAAAAGATCACAAAAATAACACATTCCTTCAGCATATAACTACTCTCTTTTATTTTGTGAATATAATTGAAGACTTAAAATATTTTCTTTGTCTCAACTCTCTTTTTCACTACTTCATACTATAATACTTTTTCACCCATATCAT…
Sopen01n000008.1	Spenn-ch01:61821347..61822489	-	SLF-6	NA	9.16853	7.09813	0.12129	32	ATGATGGATAGAATTATGAAGGTATTGCCCCAAGATGTGGTCATATATATATTTCTAAAGATCCCAGTGAAGTCTTTATTGCGATTCAAATGTACATGTAAAACGTTTTGCAATATCATAAACTCATCCACTTTCATTCATCTTCATCTCCATTGTTCAAATGATGAATTGATTCTCTTCAAGCATTCAATTAAACAAGAAGATGACGACCTTTTCAAAAATATATTGTCTTTCCTTTCAAGTGAAGAAAATTGTTTTGATTTTAAGGCTGTTTCTCCAGATTTTGATGTTCCGGAAGTGACCACCACAAGTGCTTGTACTTTTATTCAAGTCATTGGTCCTTGCAATGGTTTAATTGCTATGACAGATTCATTCGCTACTATCTTGTTTAATCCAACA…
Sopen01n000013.1	Spenn-ch01:60219701..60222300	-	SLF-7m	NA	0.743481	3.26395	0.300939	1	CACAACTTTTTGTAAATGTCATAATTTTTGAAAAAGTCACAACTCTATAAAAAAAAATTACAACCCTTCAGAAAAGTCACTACCCAACAATGTGAAAATGTGTAAGTTTTTAATATAATATAGAATAAATAAATTAATAAATAAATATAATAAAAAATATGGAATATATACTAAAATGAGTGTTTTAAGTTGGAGATATCATAATTATTTACATTCACGGTAGGGATAGAAGTATAATGTATATAACTGATTTAAGATTAATTAACTTAAAATTGTTAGATGTAACTCTTTTAAAGAAAAAAGAAAATTATGTTTAGAAAACACATATGAACCACAAATTACCTGGTGCTTAGTTTGTTATGGATCTTAGTGTGCGAAGAATAAACTTTGGATGTAATT…
Sopen01g020300.1	Spenn-ch01:60198592..60199464	-	SLF-8	hypothetical protein	208.619	0.537668	0.0519837	34	ATGTCCTTCGATTTTAATGCTACTTTTTATCCACTTGTTGGGCCTTGTCATGGTTTGATTGTATTAACAGATTTGACAACCATAATCATATTCAATCCAGCAACTAGAAATTTCAGATTGATCCCACCTAGTCCTTTTGGTTGTTCACAAGGTTTTCATCGTTCCGTTGAAGGAATTGGATTTGGCTTCGACTCCATTTCAAAATACTATAAAATTGTTAGGATTTGTGAAGTATTTTGGAATCCTTGGGATGGTTATCCTGGTCCTAAAGAAACTAAAATAGATGTTTATGATTTTAGCATTGATTGTTGGAGAGAAGTGGAGCATGTAAATTTGCCATTGATTTATTGGGTGCCTTGTGCTGAGATGTTATACAATGAAGTGGTTCATTGGTTTGCA…
Sopen01n000012.1	Spenn-ch01:59779201..59781400	-	SLF-9	NA	0.436046	4.87069	0.10584	4	ATAAATTGATGTTTGCTATATTCTGTAGTTTTCCAATATTTTATTCTACTATATACATCTGAATAGTTTGCACTAAAAAACTAAAAAATAATTATATTTTATGTTTTTTAAAATGAAAAAACATATGATATCATAGATGAGAAATATCAATATCATCTTATATATTTGAGACTTACTTGAATATAAATATTACTTTATTATCTTATAACAATTTCATATAGCAGCGCGAAGTGCGGATAGTATCACTAGTTTAACATTATGTTAGGAGTTTATACTTTTAAAATAGCACAAATAGATACATATAAAATTATATTTAATAGATATAACTGTTTTAAATCAAAAAGAGAAAAATTTCACCAGCAAACACATTTGCACCCACAAAATACCGGATGATTAGTT…
Sopen01n000005.1	Spenn-ch01:59762341..59763510	-	SLF-10	NA	0.34395	1.50571	0.641972	14	ATGGCACATGAAATTCTGAAGAAATTGCCCGAAGATGTGATTATTTATATACTTTTAAGGCTTCCGATAAAATCACTTATTCGATTTACGTGCATCTCTAAAACTTGGTACATTCTCATTCGATCCTCTACATTCATCAACCTCCATCTCAACTGCAGTAAAACTGCTAAAGAAGAATTCATTATCTTCAAGCGCTCTTTACATGTAGATCCTTTTCAACATAAAACTACATTGTCTTTTCTTTTTGGTGATGATCTTAAACCTGTTTTATCAGATCTAGATGTGCCATATTTGGAATCCACTTTTGTTAACGATTATGACCAATTTATTGGACCTTGTCATGGCTTAGTAGCTTTGATTAGTATGATGAACACCGTATTATTTAATCCAGCTACTAGA…
Sopen01g020170.1	Spenn-ch01:59676552..59677646	-	SLF-11	Encodes CPR30 (Constitutive Expresser of PR Genes 30), a F-Box protein that functions as a negative regulator of defense response. | CONSTITUTIVE EXPRESSER OF PR GENES 30 (CPR30) | FUNCTIONS IN: molecular_function unknown | INVOLVED IN: negative regulation of defense response | LOCATED IN: nucleus, cytoplasm | EXPRESSED IN: 8 plant structures | CONTAINS InterPro DOMAIN/s: F-box domain, cyclin-lik…	7.97121	0.885021	0.864147	15	ATGAGACTCAAATGTCTTTCAAAATCTTGTTACACTCTCGTGCAATCCTCTACTTTTGTCAATCTTCATCTTAACCATCCCACAACATTCAAAGATGGCTTAATTCTTTTTAAACGCTCAATCAAACAAGATGATGACCTACATAAAACTATCTTGTCTTTTCTTTCAGGTGATGATGACAATCATCTCAGCCCCATTAATCCAGATCTAGATGTGCCTTGTATGACCTCTAATTATAGTAATGACTTTGATCAATTTATTGGTCCTTGCCAAGGTATAGTTGCTTTGATGGATAACCTTACAACTGTATTATTTAATCCATCCACTAGAAATTATCGGCTGCTTCCACCCAGTCCTTTCAATATACCACCGCCTTTCAGTTATGCTATTGAATGCGTA…
Sopen01n000011.1	Spenn-ch01:59623601..59625800	+	SLF-12m	NA	0.133274	0.995928	0.775126	0	TTTCAATGATTCTTGCATCGTCTTGGAAATGTCGTTTTCTTACACGTCTTCTTTTTTAATTTCATCTCATTATATCTTCTTTTCCATCTATGTCTAGATCTTCACGAAACCTTCCTTTCATAAAATAAACATGTACCAAAAGTAAATACCACAAGTAAATGTCCTATTCAATAATTATATTGGTTTTTTATCATCAAAATAAAAAAGTTAAACCTTGGAAACTGAAGAGATCTTTCTTCGTAAAATAAAAATGTACCAAAAATCTTAGCTCTTCTTTGAAGCTGAAGAATCTCTCTTGTCTGCAACTCTCTGAATTTCAGTGTTCCTTTCTAACTAGGCACTCTTAGTACTTTTAAAAAGTTAAATATATATGATGCTATTCAATAATTCTGATTTATT…
Sopen01g020140.1	Spenn-ch01:59553908..59555089	-	SLF-13	Encodes CPR30 (Constitutive Expresser of PR Genes 30), a F-Box protein that functions as a negative regulator of defense response. | CONSTITUTIVE EXPRESSER OF PR GENES 30 (CPR30) | FUNCTIONS IN: molecular_function unknown | INVOLVED IN: negative regulation of defense response | LOCATED IN: nucleus, cytoplasm | EXPRESSED IN: 8 plant structures | CONTAINS InterPro DOMAIN/s: F-box domain, cyclin-lik…	57.8822	1.27771	0.854759	49	ATGTCGTATGGAATTATGAAGAAATTGCATGAAGATGTGGTGATTCAGATTCTATTAGAGTTGCCGGTGAAATCTCTCATACGATTCAAGAGTATCTCGAAAATTTTGTACACTCTCATACATTCCTCCATTTTCATCAATCTTCATCGCAACCGCAGAAGAAAAACAAACGATGAATTGCTTATCTTAAAGCGTCCCATCTTTCTAGATGAAAACATATATAAAAATATAATGTATTTTCTTTCTAGTAATTATAACGATGATACCTTAAAGCACGTTTCTCCAGAAATAGATGTACCATATTTTCACAATGATTTTTGTGTTCAATTTCAACAGCTCATTGGTTCTTCTCATGGTTTGATTGCTTTGGCAGATTTTTAAGACATCATATTTCTAAAT…
Sopen01n000003.1	Spenn-ch01:57573889..57575058	-	SLF-14	NA	7.35399	4.36444	0.229703	39	ATGGAAAAGGTGGAGGAGAAAAGGATGGAACTTCTCAATGATGTGATGATAGACATATTGAAGCGATTACCAGCAAAATCATTGATAAGATTAAAATGTGTATCCAAAAGTTTGTACTCATTGATAAATAACCCCGATTTCATCTTTATCCATTACAATTATGATTCTTTATCTAATCAATTCATATTTCTCAAGCGGTACATCGAAATTGAGGAAAGCATCAGTGAGTACTCTATTTATTATAATGGTAAAAATATGTTATCATTGCATTCAAATGATGAATCATTTAAATGTATAGCAGAAAATATAGATTATGAGGATAATTATACAGGTGTGAACGTTGCAGGTGTGTGTAATGGCATATTATGCATTTGTAGTTACAGGGGTATTGTTTTGTAT…
Sopen01g003600.1	Spenn-ch01:2461879..2462991	-	SLF-15	F-box family protein | CONTAINS InterPro DOMAIN/s: F-box domain, cyclin-like , F-box domain, Skp2-like , F-box associated domain, type 1 , F-box associated interaction domain | BEST Arabidopsis thaliana protein match is: F-box and associated interaction domains-containing protein	69.7637	1.34645	0.325746	25	ATGGAATTCGTTAGCAACCATTTGCGTCTTTTCCAAATTGTGTACCAATTATACCCTAACGAGGGGCTTCGATCGTGGTGTTACGCCGGCGGCCCGTGTGACGAGCTAATTCACCCCGGCTTCCCCGTAACATACACGAAACAATGTACCTTTGAACTATTGGGTTCGTGTAACGGATTAATTTGCTATATCACTAAGTTCTTACACGGTAAAGAAGAAATCAATTTATGGAATCCGTCAATGAGGAAAAACAGAGTGTTGCCGAATTCGAAATTCTCCCCGGAGCGTCAAAGGCACGCTCCGAATTACGGGTTCGGTTCCGACGGTTGCGGCGATCACAGAATGATAAAAATTACTTACATCGACGATAGATTAAAAAACGAGAAGAAACAATGGTCA…
Sopen01g004180.1	Spenn-ch01:3047207..3048388	-	SLF-16	Encodes CPR30 (Constitutive Expresser of PR Genes 30), a F-Box protein that functions as a negative regulator of defense response. | CONSTITUTIVE EXPRESSER OF PR GENES 30 (CPR30) | FUNCTIONS IN: molecular_function unknown | INVOLVED IN: negative regulation of defense response | LOCATED IN: nucleus, cytoplasm | EXPRESSED IN: 8 plant structures | CONTAINS InterPro DOMAIN/s: F-box domain, cyclin-lik…	0.192726	0.448431	0.0374642	9	ATGTCCGATATTCCGCCGGAGATTCTCTCCGATATACTTTCTCGACTTCCGGTGAAGTCGTTGTTAAGATTCAGGTGCGTATCGAAATCCATCAAAACCCTTATCGATAGCCCTGAATTCATCGAAGCTCATCTCAAAAATCAAGTACTGAAACCAAATTCTGATATGAAGCTGATTCTCAAAGCTCACATTGATGCTGATAACCTTTTCTCGCTTGATTTCGCTTCAATGGCGTCGACCCAAATTCCCAGAGAGCTTGCACATCCACTGAAACATCTCTATGGACCGACTCAGGTACTGGGTTCTTGTCGTGGGTTGGTTTTAATTTCTAATAACATGAATGATAATGGTGTTTGGAATCCTTCTACTAAGGTGTTTAGGAAGTTACCCTTTTGTCAT…
Sopen01n000002.1	Spenn-ch01:57343379..57344561	+	SLF-17	NA	2.2328	0.98934	0.992243	19	ATGGCGGATGAAATTATGAAAATATATCCTGAAGATGTGATGATGTATATACTTACAAGGATTCAAGTGAAATCTCTTTTACGACTCAAATGTGTCTCAAAGACATGGTTTTCTCTAATAAACTCATCAACTTTTATTCATTTTCATCTCAATCGAACCACAACTACTAAAGATGAACTAATTCTATTCAAACGATCCTTCAGAGAAGGACCCGACGAATATCGAAGTATCATGTCTTTTCTATTTGATGTTGATGAACAAATTGATCATACGGCTATTTTTCCAGATCTAGTTGTACCATATCTCACCACAACTAGTTCTTGTATGTTTCATAGGCTATTAGGTCCTTGCAATGGTTTGATTGTTTTGACTGATTCGGGATTTGTGGTTCTATTTAAC…
Sopen01g028680.1	Spenn-ch01:85165870..85166986	+	SLF-18	Encodes CPR30 (Constitutive Expresser of PR Genes 30), a F-Box protein that functions as a negative regulator of defense response. | CONSTITUTIVE EXPRESSER OF PR GENES 30 (CPR30) | FUNCTIONS IN: molecular_function unknown | INVOLVED IN: negative regulation of defense response | LOCATED IN: nucleus, cytoplasm | EXPRESSED IN: 8 plant structures | CONTAINS InterPro DOMAIN/s: F-box domain, cyclin-lik…	0.557344	0.969527	0.92251	42	ATGAAGATGAAAGAAATACCTACTCTTCCTCAAGACATCATCGTCGAAATTCTCATCAGGTTACCTCTCAAAACTCTCTTGAAATTCAGGTCTGTTTCCAAATCATGGCTTTATTTACTCTCAGATGCACAATTCCATAAAACCCATATCAGTTTTTCTATTAACAATCCCAAATTTACCGACTACACCCTTGCTGCTATACCCACTGTTTCTGGTTTGGGCAAAATTTGTCATGTCTACAATATAAGCTCTGAAAATTCATCTGTTATTGTGTCTAAACATGGGTATCCTTCTAAGACACTGTCTCTCGCGGCTTGGATTTTGGGGTCTTGTAATGGGTTAATTTGCTTAACTTCTGATTCGTTTAATTTAATGTTATTGAATCCGTTTACTGGAAAG…
Sopen01g028740.1	Spenn-ch01:85195691..85196800	-	SLF-19	F-box and associated interaction domains-containing protein | FUNCTIONS IN: molecular_function unknown | INVOLVED IN: biological_process unknown | LOCATED IN: nucleus | EXPRESSED IN: 16 plant structures | EXPRESSED DURING: 10 growth stages | CONTAINS InterPro DOMAIN/s: F-box domain, cyclin-like , F-box domain, Skp2-like , F-box associated domain, type 3 , F-box associated interaction domain | BES…	0.133274	0.995928	0.775126	0	ATGGCGCATGAATCAGAATTAGTGTCACTTCTTCCTCCAGAAATTATATCTGAAATACTGGTAAGGCTACCCGTCAAATCCTTGTTGAGAATGAGGTCCGTTTCTAAATCTTGGCTTTCTCTAATCTCAACTCGTCAATTCATCAAAACCCATCTAAAATTTTCAACCAACAAACAAGACTTTGCCATGCTTCTTCTTAGTACCTCTTATTATGAGTATAGCCTAAAATTTTACACTTGCTCTCTTAATGCAATTATGTATCAAGAATCTCCCCATGTACCTGATGACCTTAATTTTCCTTATAAAGACCCACTTGTTGATTATAACTTTGTGGGTTCTTGTGATGGGTTGCTCTGTTTTTCTAGTGGTGTTCGCGATTTATTTCTATGGAATCCGTCT…
Sopen01n000006.1	Spenn-ch01:60359600..60360766	-	SpSLF-20	NA	0.974224	3.88404	0.139017	15	ATGGCGTGTGGAAATTTAATGAAATTGTCGGAAGACGTTGAAATCTGTATATTTATAAGGCTTCCAGTAAAATCACTCATGCGATTCAAGAGTATCTCAAAAACATTATATGTTCTCATAGGATCCACCACATTTGCGAATCTTCATCTAATCCACGCGACAATTACAAAAGATGAATTAATTCTCTTGAAGCGCTCCACCAAAGAACAATCAGAAGAATTTAAAAATGTTTTGTCTTTTATTTCAAATATTAGTGATGATGGTTTTATTCCTCTTCAACCAGATCTAAATGTGCCACATCTAACCAATGATTATGGTAGTTTATTTCACCATCTCATAGGTCCTTGCCATGGTTTGATTGCTATAACGGATTCGGCTGTCACTGTCTTGATTAATCCA…
Sopen01n000007.1	Spenn-ch01:60585089..60586390	-	SpSLF-21	NA	3.04378	4.64339	0.177955	29	ATGGCCGATGGAAATATGAAGAATTTATGTGATGATATGTTAATTAACATACTTTTGCGAATTCCAGTGAAATCTCTTATAAGATTCAAATGCATTTTCAAAATCTTATACGATCTCATAGAATCATCTATCTTCATTAATCTTTTTAGAAACCGCAGCATCATAAAAGATGAACTACTTCTGTTGAAACGTTCCATTAAAGTTGCACCATTAGAATATAATAATGTCTTGTCTTTCCTTTCCGGTCATGATGATGCTATTAATGATCTTAAGCCTGTTTATCCAGATCTATATATACCACGTTTAACTTCCAGGCATGGTCATCGTTGTTATGAAACTATTGGTCCTTGTAATGGTTTGATTGTTTTAACAGATTTCGATGCCATTGTCCTATTTAAT…
Sopen01n000001.1	Spenn-ch01:55310064..55311198	+	SpSLF-22	NA	1.22747	4.69267	0.286134	24	ATGTCGAATGAAATTATGAAAAAATTACCCGAGGATGTGATAATTTATATACTTTTAAGATTTTCAGTGAAATCTCTGCTAAGATTCAAATTCATCTCCAAAAGTTGGTATACTCTTATACAATCTTGGAGATTTAAAAATATGCATATCAATGGCACTACAACAACCAACAATGAATTCATTATATTTAGTCGTTCCTTAAAAAAAACTGAAGGATTTAAAAATGTGTTGTCTATTAATTCTAGCCATGATCACAATGATCTTGTTTTACTAGATCTTGATCTTCCATATCTAAACTTCACTCATGGTTTTAATGAACTCGTTGGTCCCTGTAATGGTTTGATTGTTTTGACGGATAATGATGTTATTGTCTTATTTAATCCAGCTACTAGAAATTAT…
Sopen01n000004.1	Spenn-ch01:57730924..57732082	+	SpSLF-23	NA	0.538089	0.609148	0.540104	4	ATGAAGAAGTTGCCTCAAGATGTTGTGATCTTTATGCTCTTAAAACTTCCATTGAAATCTCTTTTGCGATATAAAAGTGTCTCTAAAATTTGGTACACTCTCATCTTATCGGAGACTTTCTTTAAACTTCATCTCAAATGCACCATACCCAAAAAAGATGAACTCATTCTCTTTATCCGTACCTTGAGAGAAGATGATCCATATAAATTTACAAGCATTGCGTCTTTTTTTTCCGTTGATGATAAAAATAACCTTACCACTCTTTTTCCTGATGTAGATGTGACACATCTTACCTCTACTAGTTGTACAATTTTTAATGAACTCATCGGTCCTTGCCATGGTTTGATTACTTTGACGGATTCCGATATCATCATCGTACTTAATCCAGGTACTAGAAAA…
Sopen06g035900.1			CULLIN1 (ui6.1)	Encodes a cullin that is a component of SCF ubiquitin ligase complexes involved in mediating responses to auxin and jasmonic acid. Homozygous auxin-resistant mutants arrest growth soon after germination, lacking a root and hypocotyl. Heterozygotes display a variety of phenotypes consistent with impaired auxin response. | cullin 1 (CUL1) | CONTAINS InterPro DOMAIN/s: Winged helix-turn-helix transc…	344.754	0.916288	0.51781

## Sheet: Table S10_exp design
Table S10. Solanum habrochaites samples used to create RNA-seq libraries.
SC, self compatible; SI, self incompatible; NA, not applicable; *pollen of the LA1223 individual used in this experiment was not accepted by LA1777, Broz et al., 2016 reports a variation in individual phenotypes for this cross
Tissue	Treatment	Female	Male	Pollen tube phenotype
		(Population-individual)	(Population-individual)
Initial experiment - Individual samples
Pollen	NA	NA	LA0407-401	Rejected by LA1777
			LA0407-403
			LA0407-404
Style	Unpollinated	LA0407-401	NA	NA
		LA0407-403
		LA0407-404
	Self	LA0407-401	LA0407-401	Accept (SC)
		LA0407-403	LA0407-403
		LA0407-404	LA0407-404
	Intrapopulation	LA0407-401	LA0407-404	Accept
		LA0407-403	LA0407-401
		LA0407-404	LA0407-403
	Interpopulation	LA0407-401	LA1777-403	Accepts LA1777 pollen
		LA0407-403	LA1777-401
		LA0407-404	LA1777-402
Pollen	NA	NA	LA1777-401	Accepted by LA0407
			LA1777-402
			LA1777-403
Style	Unpollinated	LA1777-401	NA	NA
		LA1777-402
		LA1777-403
	Self	LA1777-401	LA1777-401	Reject (SI)
		LA1777-402	LA1777-402
		LA1777-403	LA1777-403
	Intrapopulation	LA1777-401	LA1777-403	Accept
		LA1777-402	LA1777-403*
		LA1777-403	LA1777-402
	Interpopulation	LA1777-401	LA0407-403	Rejects LA0407 pollen
		LA1777-402	LA0407-404
		LA1777-403	LA0407-401
Follow up experiment - Pooled samples (per population)
Pollen	NA	NA	LA2119-401	Accepted by LA1777
			LA2119-402
			LA2119-403
			LA1264-401	Accepted by LA1777
			LA1264-402
			LA1264-403
			LA1233-402	Rejected by LA1777
Style	Unpollinated	LA2119-401	NA	Accepts LA0407 pollen
		LA2119-403
		LA2098-401		Rejects LA0407 pollen
		LA2098-403
		LA1223-401		Accepts LA0407 pollen
		LA1223-402
		LA1223-403
